# Supplementary material for: Sport motivation is associated with lower aggression via emotional intelligence and self-control: a serial mediation study in undergraduates
Source: Front Psychol. 2026 Feb 26;17:1762835. doi: 10.3389/fpsyg.2026.1762835 (PMC13015190; doi:10.3389/fpsyg.2026.1762835)
Supplement: Supplementary file 1 [file Table_1.XLSX]

## Sheet: Wang_et_al_SM-EI-SC-AB_Codebook
Sex	Age	SM1	SM2	SM3	SM4	SM5	SM6	SM7	SM8	SM9	SM10	SM11	SM12	SM13	SM14	SM15	SM16	SM17	SM18	EI1	EI2	EI3	EI4	EI5	EI6	EI7	EI8	EI9	EI10	EI11	EI12	EI13	EI14	EI15	EI16	SC1	SC2	SC3	SC4	SC5	SC6	SC7	SC8	SC9	SC10	SC11	SC12	SC13	SC14
2	3	5	1	5	5	5	4	3	5	5	2	4	5	1	5	4	5	4	4	4	4	4	2	4	4	4	4	4	4	4	3	3	4	4	4	3	2	2	2	4	2	3	3	2	2	3	3	4	3
1	1	4	3	5	5	5	3	4	4	5	1	5	4	1	5	5	4	4	4	1	1	1	3	1	3	1	2	1	3	1	2	1	3	3	3	2	3	3	3	3	4	4	4	4	4	3	4	4	2
2	2	4	3	4	3	3	5	4	3	4	3	4	5	1	3	3	4	4	4	3	5	4	5	4	5	4	4	5	5	5	4	4	4	5	4	2	2	4	2	2	4	3	3	4	3	2	4	4	2
1	2	3	3	3	3	3	3	3	3	3	3	3	3	3	3	3	3	3	4	1	2	3	2	1	2	3	2	1	1	2	2	1	2	2	2	2	3	4	3	2	2	2	3	4	5	2	3	4	2
1	1	3	4	4	2	2	3	2	2	3	2	4	2	3	3	3	4	2	3	1	2	1	2	3	3	3	1	2	1	1	2	2	1	1	2	3	4	4	3	3	3	3	4	3	5	1	3	3	2
1	2	2	4	2	2	2	2	2	2	2	4	2	2	4	2	2	2	3	3	3	3	4	3	4	4	3	4	4	3	3	4	4	4	4	2	2	3	2	3	4	3	5	3	4	4	2	4	4	2
1	1	2	3	1	3	1	1	2	3	2	4	1	2	4	1	2	3	1	1	3	4	2	4	2	2	4	1	2	3	2	4	2	2	3	4	2	4	4	4	2	4	3	4	4	4	2	5	5	1
2	2	3	1	4	4	4	3	5	3	4	3	4	4	2	4	4	5	3	4	3	4	3	4	4	4	4	4	3	4	3	3	2	4	4	3	1	4	5	4	2	5	4	5	5	5	1	4	5	1
2	4	4	2	4	4	4	4	4	4	4	2	4	4	2	4	4	4	4	4	4	3	3	4	3	4	2	4	3	5	3	3	4	4	3	3	4	2	1	2	4	2	2	2	3	2	4	3	3	3
2	2	4	2	4	4	4	4	4	4	4	2	4	4	1	5	5	5	5	5	5	4	4	4	4	3	4	3	4	2	2	4	2	5	4	4	4	4	3	3	3	4	1	3	2	3	2	4	4	3
1	1	4	3	5	4	4	4	3	4	4	3	4	2	2	4	4	5	4	3	2	1	2	2	3	2	3	2	3	2	5	3	3	3	3	3	2	3	3	3	2	3	4	4	4	5	3	4	4	3
1	3	4	2	4	4	4	4	4	4	4	2	4	4	2	4	4	5	5	5	2	2	2	2	2	2	2	2	2	2	2	2	2	2	2	2	2	5	4	4	2	3	4	3	3	3	3	4	4	3
1	1	2	4	1	1	1	2	1	1	1	4	1	1	5	2	2	1	1	1	2	3	3	4	3	4	2	3	3	2	4	2	2	2	2	3	2	5	4	4	2	3	4	3	3	3	3	4	4	3
1	4	4	3	5	2	2	3	4	2	3	2	3	3	3	3	4	4	3	4	5	5	4	4	4	5	5	5	4	5	4	4	5	4	4	5	2	2	3	3	4	2	3	4	4	3	2	4	4	3
2	1	4	3	4	4	4	4	5	4	4	4	4	3	3	5	4	4	3	4	3	3	4	2	4	3	3	5	4	3	2	4	4	4	3	4	5	4	4	3	3	3	3	3	3	4	2	3	4	3
1	2	4	2	4	4	4	4	4	4	4	2	4	4	1	5	5	5	5	5	3	5	5	5	5	4	5	4	5	5	4	4	5	5	5	4	3	2	3	3	3	3	5	2	4	3	4	3	4	3
1	1	3	4	1	3	1	1	2	1	2	5	2	2	2	2	1	2	2	1	1	2	4	4	4	3	3	1	3	2	4	4	4	2	4	4	3	4	4	3	3	3	4	3	3	4	3	3	4	3
1	3	4	3	4	2	4	3	3	4	3	2	4	4	3	5	3	4	4	3	4	3	4	3	4	3	4	4	5	3	4	3	3	3	4	4	1	3	4	4	3	4	3	4	3	3	1	3	4	3
1	3	2	4	2	2	2	2	2	2	2	4	2	2	4	2	3	3	3	3	3	1	2	3	2	1	1	3	3	3	4	2	4	3	3	3	3	4	3	3	3	2	3	5	3	2	3	3	4	3
2	3	1	5	1	1	1	2	1	1	1	5	1	1	5	1	1	1	1	1	2	4	2	2	4	4	3	2	4	3	3	4	2	5	5	4	1	3	4	4	3	4	3	4	3	3	1	3	4	3
1	2	3	3	4	4	3	3	3	4	2	3	5	4	3	5	3	3	3	3	4	2	3	3	2	2	2	3	3	3	3	3	4	4	3	2	1	3	4	4	3	3	4	3	4	3	3	2	4	3
2	4	4	3	5	3	4	4	4	4	3	3	4	5	2	4	4	5	4	4	5	4	5	5	3	5	3	3	4	5	3	4	3	4	3	5	2	3	3	5	2	3	3	4	4	4	2	4	4	2
1	2	3	3	3	3	3	3	3	3	3	3	3	3	3	3	3	3	3	3	5	5	5	5	5	5	5	5	5	5	5	5	5	5	5	5	2	3	3	5	2	3	3	4	4	4	2	4	4	2
2	4	5	2	5	4	5	4	5	5	5	2	4	5	1	5	5	4	5	4	5	5	5	5	5	5	5	5	5	5	5	5	5	5	5	5	2	3	3	5	2	3	3	4	4	4	2	4	4	2
2	3	3	3	3	3	3	3	3	3	3	3	3	3	3	3	3	4	4	4	5	5	5	5	5	5	5	5	5	5	5	5	5	5	5	5	2	3	3	5	2	3	3	4	4	4	2	4	4	2
2	1	4	2	3	4	3	4	3	3	3	3	4	4	3	4	3	4	3	4	4	3	3	4	4	4	4	3	3	3	4	4	3	3	5	2	2	4	4	4	2	4	4	4	4	4	2	4	4	2
2	1	3	3	3	3	3	3	3	3	3	3	3	3	3	3	3	4	4	4	4	2	4	4	4	4	3	4	3	3	4	4	3	4	4	4	4	3	3	3	3	2	3	2	3	3	3	4	4	2
1	1	1	4	3	2	1	2	2	1	1	4	2	2	5	1	1	3	1	2	3	3	2	3	5	3	3	4	3	4	5	4	3	5	2	3	2	4	4	4	4	3	3	4	3	2	2	4	4	2
1	1	2	4	2	2	2	2	2	2	2	4	2	2	4	2	3	3	3	3	1	1	1	1	2	2	1	1	1	2	2	2	1	2	1	1	2	4	4	4	2	4	4	4	4	4	2	4	4	2
1	1	5	2	3	3	2	3	4	4	3	2	3	4	3	4	3	3	3	5	3	4	4	3	4	3	3	4	5	5	4	3	5	5	5	3	2	4	4	4	4	3	3	4	3	2	2	4	4	2
1	4	4	3	4	5	3	4	3	5	4	3	3	3	3	5	5	4	4	5	1	1	2	2	1	3	1	2	1	2	2	2	2	1	2	2	2	4	4	4	2	4	4	4	4	4	2	4	4	2
1	1	1	5	1	1	1	1	1	1	1	5	1	1	5	1	1	1	1	1	1	2	2	2	3	1	1	2	2	1	1	2	1	1	1	2	2	4	4	4	2	4	4	4	4	4	2	4	4	2
2	2	4	2	4	4	4	4	4	4	4	2	4	4	2	4	4	4	4	4	3	2	3	1	4	3	3	3	4	4	4	3	2	3	3	2	2	4	4	4	2	4	4	4	4	4	2	4	4	2
1	4	2	3	2	3	3	4	3	2	3	4	2	3	4	3	3	1	3	3	2	2	4	4	2	3	5	4	5	5	4	4	4	5	5	4	2	3	3	5	2	3	3	4	4	4	2	4	4	2
1	2	3	3	3	3	3	3	3	3	3	3	3	3	3	3	3	3	4	4	3	5	5	5	5	4	3	3	5	5	4	4	4	4	5	4	4	3	3	3	3	2	3	2	3	3	3	4	4	2
1	3	2	4	2	2	2	2	2	2	2	4	2	2	4	2	3	3	3	3	1	3	3	1	2	1	1	1	1	1	1	2	3	1	2	1	2	4	4	4	2	4	4	4	4	4	2	4	4	2
2	1	2	3	2	3	2	3	2	2	4	5	2	3	4	2	3	1	2	3	3	2	2	3	4	3	3	2	3	3	3	3	3	2	3	4	2	4	4	4	2	4	4	4	4	4	2	4	4	2
2	1	2	4	1	1	1	1	1	2	1	4	1	2	5	2	3	1	1	2	3	5	5	1	3	3	1	3	3	3	3	3	5	3	5	3	2	3	3	5	2	3	3	4	4	4	2	4	4	2
1	4	3	3	3	3	3	3	3	3	3	3	3	3	3	3	3	3	3	3	1	1	1	1	2	2	1	3	1	2	2	2	1	3	3	1	2	4	4	4	2	4	4	4	4	4	2	4	4	2
2	1	1	3	2	2	2	3	1	2	1	4	1	1	4	2	2	1	2	3	4	3	2	2	3	2	3	3	4	4	3	2	2	2	4	3	2	4	4	4	2	4	4	4	4	4	2	4	4	2
2	1	2	4	2	2	2	2	2	2	2	4	2	2	4	2	3	3	3	3	3	3	4	2	3	3	4	3	4	2	3	3	3	1	3	3	4	3	3	3	3	2	3	2	3	3	3	4	4	2
1	4	3	2	4	3	2	2	2	3	2	4	4	4	4	2	4	3	3	2	3	3	3	3	3	3	3	3	3	3	2	2	3	2	2	5	2	4	4	4	2	4	4	4	4	4	2	4	4	2
1	3	2	5	3	3	2	3	3	4	3	1	3	2	3	3	3	3	3	2	3	3	3	4	3	4	4	3	3	3	4	3	3	4	3	3	3	4	4	3	4	4	3	4	4	3	3	3	4	2
1	3	2	5	2	1	3	1	1	3	1	5	1	2	5	2	2	1	1	2	1	2	1	1	2	2	2	2	1	2	2	2	2	1	2	1	3	4	4	3	4	4	3	4	4	3	3	3	4	2
1	1	2	4	2	2	2	2	2	2	2	4	2	2	4	2	2	2	2	2	3	3	3	2	2	2	4	2	2	3	3	3	3	2	2	3	3	3	3	3	2	2	2	3	3	3	3	3	4	2
1	4	2	5	1	1	1	2	2	3	1	3	2	2	3	1	1	3	2	2	1	3	3	2	2	3	2	2	4	3	4	3	2	3	4	3	3	3	5	2	2	4	2	3	4	4	2	3	4	2
1	1	3	3	3	3	3	3	3	3	3	3	3	3	3	3	3	3	3	3	4	3	4	4	2	4	3	3	3	2	4	4	3	4	3	4	2	3	2	3	3	4	3	4	1	4	3	3	4	2
1	1	4	2	4	5	5	2	4	5	4	3	5	3	2	4	4	3	3	4	2	2	1	4	4	2	1	1	5	5	5	5	5	5	5	4	1	3	5	3	3	4	5	5	5	5	1	5	4	1
1	1	2	4	3	4	4	4	3	4	3	2	4	3	2	4	3	4	3	2	3	3	2	2	3	2	3	2	3	3	3	3	3	2	4	3	1	5	4	4	1	3	4	4	4	4	1	5	4	1
1	3	4	2	4	4	4	4	4	4	4	2	4	4	2	4	4	4	4	4	2	2	2	1	1	2	1	3	3	1	1	3	1	2	1	1	3	3	2	3	5	3	1	3	4	2	2	2	3	4
1	1	3	4	4	4	4	4	5	4	3	3	4	2	2	5	2	2	4	3	5	4	5	5	3	5	3	3	4	5	3	4	3	4	3	5	5	4	3	2	3	3	2	3	2	2	3	2	3	4
1	3	4	2	4	4	4	4	4	4	4	2	4	4	2	4	4	4	5	5	2	2	2	4	3	3	3	4	3	3	3	4	2	4	3	3	3	3	3	2	3	1	3	3	2	3	3	2	3	4
2	1	2	3	2	2	1	2	1	1	2	4	2	2	5	1	2	2	2	1	5	4	4	4	5	2	2	2	2	2	3	2	2	2	4	2	4	2	2	2	4	1	1	2	1	2	4	2	3	5
2	3	5	4	2	2	2	2	2	3	2	3	3	2	3	3	3	2	3	3	4	3	4	3	4	4	4	4	4	4	5	4	4	4	5	5	4	3	2	2	3	2	3	3	3	2	5	2	3	5
1	1	3	4	3	2	3	4	3	2	2	3	4	3	3	1	2	3	3	1	3	4	3	2	4	4	3	3	3	3	3	5	4	3	3	4	3	3	1	2	3	2	2	2	3	2	3	2	3	5
1	4	3	3	3	3	3	3	3	3	3	3	3	3	3	3	3	3	3	3	4	1	1	2	4	3	2	4	3	3	2	2	2	2	4	3	4	3	2	3	4	3	4	3	2	3	4	2	3	5
2	4	4	3	4	4	4	5	3	4	3	3	3	5	1	3	3	3	4	4	3	4	4	2	4	3	3	4	4	5	3	3	3	4	3	3	2	3	2	3	4	1	3	2	2	3	4	2	3	5
2	3	3	3	3	3	3	3	3	3	3	3	3	3	3	3	3	3	3	4	3	1	2	3	2	2	1	2	2	2	1	1	2	1	2	2	4	2	1	2	4	1	1	2	1	1	4	2	3	5
1	1	4	2	4	4	4	4	4	4	4	2	4	4	2	4	4	4	4	4	4	5	4	1	4	4	4	3	2	2	5	5	3	3	5	4	4	1	2	2	5	2	1	2	3	2	3	1	3	5
2	4	4	2	4	3	4	3	4	3	4	2	4	3	3	2	3	3	4	4	4	5	3	4	3	4	5	3	5	4	4	5	3	3	3	4	3	2	1	2	4	2	3	1	2	1	5	1	3	5
1	2	4	2	4	4	4	4	4	4	4	2	4	4	1	5	5	5	5	5	5	3	5	5	5	4	4	5	5	5	5	5	4	5	4	5	4	2	3	1	3	2	2	1	1	2	5	1	3	5
1	2	2	3	2	2	3	2	1	2	1	4	2	1	4	1	2	2	2	3	1	2	1	1	3	2	1	1	3	3	1	1	3	2	1	1	4	1	2	3	4	2	3	2	3	1	3	1	3	5
2	4	4	2	3	5	4	3	3	4	3	3	4	3	1	3	3	2	3	3	4	4	4	3	3	2	4	3	4	3	4	3	4	2	3	4	3	1	3	1	3	3	3	3	2	1	3	1	3	5
2	4	4	2	4	4	4	4	2	5	3	2	4	3	4	4	5	3	3	5	5	5	5	5	4	5	5	5	5	5	5	5	5	5	4	5	2	3	4	4	3	3	5	5	3	4	3	4	3	3
1	2	4	2	4	4	4	4	4	4	4	2	4	4	2	4	4	4	5	5	5	5	5	5	5	5	5	5	5	5	5	5	5	5	5	5	2	3	4	4	3	3	5	5	3	4	3	4	3	3
1	1	5	4	4	4	4	3	2	4	2	3	3	4	3	3	3	3	3	4	3	3	2	4	4	4	3	4	3	4	3	4	4	4	4	4	2	3	4	4	3	3	5	5	3	4	3	4	3	3
2	1	2	5	1	2	1	1	3	2	2	4	3	1	5	2	1	2	1	1	1	2	4	4	4	3	3	1	3	2	4	4	4	2	4	4	2	3	4	4	3	3	5	5	3	4	3	4	3	3
1	4	5	1	5	5	5	5	5	5	5	1	4	5	1	5	5	5	5	5	3	3	3	2	3	1	5	3	3	3	3	4	2	1	2	3	4	3	3	2	4	3	4	3	2	3	4	4	3	4
1	1	4	2	4	4	4	4	4	4	4	2	4	4	2	4	4	4	4	4	4	5	5	5	3	4	3	3	5	4	2	3	5	5	3	4	3	4	3	3	1	2	2	4	3	4	3	4	3	4
2	2	3	3	3	3	3	5	3	4	5	2	4	3	3	3	3	4	3	4	3	4	5	5	4	4	3	3	5	5	3	4	4	4	4	4	4	3	2	2	3	3	2	3	3	3	3	3	3	4
2	1	3	2	4	2	3	3	4	3	4	3	4	3	2	3	4	3	4	4	4	4	2	4	2	4	4	4	4	4	4	2	2	4	3	4	3	2	3	3	3	3	2	1	3	3	4	3	3	4
2	3	5	1	5	5	5	5	5	5	5	1	5	5	1	5	5	5	5	5	5	5	5	5	5	5	5	5	5	5	5	5	5	5	5	5	4	3	2	3	2	3	3	2	2	2	2	3	3	4
1	4	4	1	4	3	3	2	5	3	3	3	3	3	1	3	2	4	3	3	4	2	3	3	3	3	4	2	5	3	3	1	5	5	4	4	3	2	2	3	4	4	2	2	2	2	3	3	3	4
1	2	3	3	3	2	2	3	2	2	2	4	3	3	2	3	3	3	2	3	5	4	4	4	5	2	2	2	2	2	3	2	2	2	4	2	2	2	2	3	3	3	3	2	4	2	4	3	3	4
1	3	4	1	4	5	5	5	5	4	3	2	5	5	2	5	4	4	5	5	4	4	4	3	4	4	5	4	4	5	4	3	4	5	4	4	3	2	1	3	5	3	2	2	3	3	4	3	3	4
2	1	4	3	2	2	2	3	2	4	3	3	2	3	4	5	2	3	3	3	1	1	3	2	2	1	1	3	1	2	1	1	1	2	3	2	3	2	2	3	3	3	3	4	2	3	4	3	3	4
1	3	4	1	3	4	5	3	4	3	4	3	3	4	2	5	3	4	4	2	4	4	4	5	5	4	5	4	4	5	5	3	4	4	5	4	2	2	3	3	3	3	2	3	2	3	3	3	3	4
2	3	3	4	2	3	2	3	3	2	2	3	3	2	4	3	4	3	2	3	4	4	3	4	4	3	4	4	3	4	4	2	2	4	3	4	4	3	2	2	3	2	3	2	4	2	4	3	3	4
1	1	2	2	4	3	2	3	3	3	4	2	2	3	4	3	2	2	3	4	5	4	4	4	4	4	4	5	5	4	3	5	4	3	3	5	2	3	2	2	3	2	3	1	3	3	3	3	3	4
2	2	2	3	1	3	3	3	3	2	4	3	2	3	4	3	3	1	3	3	4	4	5	5	4	3	4	4	4	4	4	4	4	4	4	5	5	3	2	2	3	2	2	3	3	1	4	3	3	4
1	2	2	2	2	3	2	2	2	2	2	3	3	2	3	2	2	2	3	2	2	4	3	2	2	4	1	4	2	3	2	3	3	3	4	3	3	2	2	4	4	2	2	2	3	1	3	3	3	4
1	1	2	4	3	2	1	2	2	1	1	4	1	2	4	2	2	1	2	2	4	4	4	3	3	3	3	4	4	4	2	5	3	4	3	2	4	4	2	3	3	1	2	2	2	3	4	3	3	4
1	2	2	2	3	4	4	4	4	3	3	2	5	4	2	5	4	2	3	3	4	3	5	3	4	4	3	4	4	4	3	3	3	3	4	4	5	2	2	2	3	3	3	3	3	2	4	3	3	4
1	4	4	3	4	3	2	3	4	4	4	2	4	4	2	4	5	4	2	4	3	4	3	3	2	3	3	4	4	3	3	3	3	4	2	4	4	3	2	2	3	2	1	2	3	3	3	2	3	4
2	4	2	4	2	2	2	2	2	2	2	4	2	2	4	2	3	3	3	3	5	3	4	4	4	3	4	4	5	3	4	4	4	5	4	3	4	2	2	2	4	2	2	2	2	2	4	2	3	4
2	2	4	2	4	4	4	4	4	4	4	2	4	4	2	4	4	4	5	5	3	4	3	3	2	4	4	3	3	4	3	3	4	3	4	4	4	3	3	2	4	2	2	2	3	2	3	2	3	4
2	4	5	1	4	3	3	3	4	4	3	3	4	4	3	4	3	4	3	4	4	3	4	4	4	5	4	4	3	3	3	4	3	4	3	2	4	3	3	2	3	3	3	3	2	3	4	2	3	4
1	1	2	3	2	2	3	3	3	2	3	3	2	2	3	2	3	3	3	2	5	3	4	4	4	4	4	4	3	5	4	4	3	5	5	4	4	2	2	2	4	2	2	2	2	2	4	2	3	4
2	2	3	3	3	3	3	3	3	3	3	3	3	3	3	3	3	3	3	3	2	3	3	2	2	2	3	3	3	3	4	3	2	3	3	2	3	3	3	2	3	2	3	3	2	3	4	2	3	4
1	2	2	4	2	2	2	2	2	2	2	4	2	2	4	2	2	2	3	3	4	3	3	4	4	4	4	4	4	4	4	4	4	4	4	4	4	2	2	2	4	2	2	2	2	2	4	2	3	4
2	2	3	2	5	4	4	5	4	3	3	3	2	4	2	3	4	3	3	4	2	3	4	5	4	2	2	2	4	4	5	3	2	2	4	5	4	3	3	3	4	3	4	3	3	3	4	2	3	4
1	2	4	3	3	4	3	3	3	4	4	3	3	3	2	3	3	3	4	4	4	3	3	3	4	2	2	3	3	3	4	2	3	4	4	4	4	2	2	2	4	2	2	2	2	2	4	2	3	4
2	2	3	4	3	2	2	3	3	3	3	3	3	3	4	3	3	3	3	2	3	2	3	2	2	4	4	4	3	3	3	2	4	2	3	4	4	2	2	2	4	2	2	2	2	2	4	2	3	4
2	1	3	5	4	4	2	4	2	3	4	5	3	2	3	4	3	3	2	3	5	4	5	4	3	5	5	3	4	3	4	3	5	3	4	5	4	2	2	2	4	2	2	2	2	2	4	2	3	4
2	1	1	3	1	4	2	4	2	2	5	3	2	2	4	3	3	2	2	1	2	2	1	2	1	1	1	1	2	1	1	2	2	2	2	2	4	2	2	2	4	2	2	2	2	2	4	2	3	4
2	4	4	3	4	3	2	5	5	4	3	3	4	4	5	3	3	4	3	3	5	5	4	4	4	4	5	5	5	4	5	4	5	4	5	4	4	1	1	1	3	2	1	1	1	2	4	2	3	4
2	4	2	3	2	3	4	4	2	3	2	3	1	4	4	3	4	3	3	2	4	2	4	4	3	4	2	3	4	4	4	3	3	3	3	3	4	3	2	3	4	2	2	2	2	2	4	2	3	4
2	3	1	5	2	3	1	2	1	1	2	4	1	2	5	2	1	4	2	2	4	5	3	4	4	4	4	5	3	4	4	4	3	4	5	4	4	2	2	2	4	2	2	2	2	2	4	2	3	4
2	4	4	3	3	4	4	5	5	4	5	2	5	4	2	4	3	3	4	3	4	4	3	2	4	4	3	4	2	4	2	3	4	3	4	5	4	2	2	2	4	2	2	2	2	2	4	2	3	4
1	1	4	1	4	3	5	3	3	4	5	4	3	3	3	4	4	4	2	3	4	4	4	5	4	3	5	5	2	3	5	4	3	4	4	3	4	2	2	2	4	2	2	2	2	2	4	2	3	4
1	1	4	2	4	5	3	5	4	4	5	3	4	4	3	3	5	4	3	4	4	5	4	4	4	5	4	4	4	4	4	2	3	3	4	4	4	2	2	2	4	2	2	2	2	2	4	2	3	4
2	1	2	5	2	2	3	3	2	3	2	3	2	2	4	3	2	4	2	3	4	5	5	4	3	4	5	5	5	4	3	5	5	5	5	5	4	2	2	2	4	2	2	2	2	2	4	2	3	4
2	2	3	3	3	3	3	3	3	3	3	3	3	3	3	3	3	3	3	3	3	5	4	5	4	4	5	3	5	3	5	4	3	4	4	4	4	2	2	2	4	2	2	2	2	2	4	2	3	4
2	4	4	2	4	4	4	4	4	4	4	2	4	4	1	5	5	5	5	5	5	3	4	3	4	5	3	5	3	5	4	5	5	4	5	4	4	2	2	2	4	2	2	2	2	2	4	2	3	4
2	4	4	4	3	2	2	3	3	2	2	2	3	3	4	2	3	3	3	2	3	4	3	4	4	2	3	4	3	3	4	3	5	3	5	3	4	2	2	2	4	2	2	2	2	2	4	2	3	4
2	1	3	3	3	3	4	4	3	3	3	3	3	4	4	3	1	4	2	2	2	4	3	5	3	3	2	3	4	4	4	4	3	1	2	3	4	2	2	3	3	3	3	2	3	3	4	2	3	4
2	4	5	1	5	5	5	5	5	5	5	1	5	5	1	5	5	5	5	5	4	4	2	2	2	4	3	4	5	5	5	5	5	3	4	4	4	3	1	3	2	3	3	3	2	2	4	2	3	4
1	1	2	4	4	3	2	3	2	3	4	3	3	4	3	2	1	3	3	2	3	3	4	4	3	4	4	3	3	3	3	3	3	4	4	3	2	1	3	2	4	3	2	2	2	3	3	2	3	4
1	3	4	3	5	4	5	5	4	4	4	1	5	5	2	5	5	4	3	4	3	2	3	2	2	2	3	3	4	2	3	4	4	3	3	3	4	2	2	2	4	2	2	2	2	2	4	2	3	4
1	2	2	4	2	2	2	2	2	2	2	4	2	2	4	2	2	2	2	2	1	1	3	2	1	2	1	3	3	2	2	1	1	1	1	2	4	2	2	2	4	2	2	2	2	2	4	2	3	4
2	2	3	3	3	3	3	3	3	3	3	3	3	3	3	3	3	3	3	3	3	4	5	5	5	4	5	5	4	5	5	4	4	4	4	5	3	2	2	2	5	3	2	1	3	1	5	1	3	4
2	1	2	2	4	4	3	5	3	3	4	3	4	4	3	3	4	3	4	5	4	4	4	4	5	3	4	3	4	3	4	5	5	4	5	4	5	2	1	2	3	2	2	2	3	3	5	1	3	4
1	4	2	2	2	3	3	3	3	3	3	4	3	2	3	2	3	3	4	3	4	2	4	2	2	3	3	2	4	2	4	4	3	2	5	2	4	2	2	3	3	3	2	2	3	2	4	1	3	4
1	2	3	3	3	3	3	3	3	3	3	3	3	3	3	3	3	3	3	3	1	2	3	4	1	3	3	2	3	3	3	4	2	3	2	2	4	2	2	2	3	3	4	4	5	2	4	4	4	3
2	2	4	2	4	4	4	4	4	4	4	2	4	4	2	4	4	4	5	5	5	5	5	5	5	5	5	5	5	5	5	5	5	5	5	5	3	3	4	4	2	5	4	3	4	3	3	4	3	3
2	4	5	1	5	5	5	5	5	5	5	1	5	5	1	5	5	5	5	4	5	4	5	5	5	5	5	5	5	5	5	5	5	5	5	5	3	3	4	4	2	5	4	3	4	3	3	4	3	3
1	2	5	1	5	5	5	5	4	4	5	2	4	4	2	5	5	5	5	5	2	4	2	2	4	4	3	2	4	3	3	4	2	5	5	4	3	3	4	4	2	5	4	3	4	3	3	4	3	3
2	4	3	1	4	4	3	3	4	4	4	2	3	5	2	4	4	3	4	4	5	4	5	5	4	4	5	5	5	5	4	3	4	4	5	3	4	3	2	3	2	2	3	2	2	2	3	4	3	3
1	3	3	1	5	3	3	4	4	3	3	3	3	4	1	3	4	4	4	5	4	3	3	2	5	2	2	3	3	1	3	2	3	3	3	2	2	3	4	3	3	5	4	4	4	3	2	4	3	3
1	1	3	2	2	2	3	3	2	3	4	5	2	3	4	3	2	3	3	3	3	5	3	4	4	4	4	4	5	4	5	4	5	5	5	4	1	4	3	2	2	4	3	2	3	4	4	4	3	3
1	1	2	3	2	4	3	4	2	3	3	4	2	3	4	3	4	3	2	3	4	5	2	3	3	4	4	3	3	5	4	4	3	3	3	3	4	2	2	2	4	3	1	3	3	3	4	4	3	3
1	2	4	2	4	4	4	4	4	4	4	2	4	4	2	4	4	4	4	4	3	3	4	2	3	2	3	3	3	2	2	2	4	4	3	3	4	3	2	3	4	2	2	2	2	2	3	4	3	3
2	3	2	4	2	1	2	1	1	3	2	4	1	1	4	2	1	2	3	2	2	4	4	4	4	3	3	3	2	1	4	3	1	4	4	4	4	3	2	2	5	2	3	3	3	3	3	4	3	3
1	2	3	2	5	2	3	4	4	2	3	2	3	4	4	4	4	4	5	3	4	3	3	4	3	4	4	5	3	3	4	3	3	4	3	4	4	3	5	3	3	4	2	3	4	3	3	4	3	3
2	3	1	4	1	1	1	1	1	1	1	5	1	1	5	1	1	1	2	1	4	2	3	2	3	3	2	3	3	3	3	2	4	3	4	2	2	3	4	3	3	5	4	4	4	3	2	4	3	3
2	3	3	3	3	3	3	3	3	3	3	3	3	3	3	3	3	3	3	4	3	3	2	3	2	3	3	2	4	3	4	2	2	3	2	3	3	3	3	3	3	3	3	3	3	3	3	3	3	3
1	4	4	2	4	4	3	3	4	3	3	2	4	4	2	4	3	5	4	3	4	4	3	3	3	3	3	3	3	4	2	3	3	5	2	3	2	2	3	3	2	2	2	1	3	3	2	3	3	3
2	4	4	2	3	5	2	4	5	4	3	2	3	3	2	3	3	4	4	3	4	3	3	4	4	4	4	4	4	4	4	4	4	4	4	4	3	1	2	3	3	2	2	3	2	2	3	3	3	3
1	4	4	2	4	4	4	4	4	4	4	2	4	4	2	4	4	4	4	4	5	5	4	4	3	3	5	5	2	3	3	4	5	4	4	4	3	2	3	2	4	2	4	3	2	3	2	3	3	3
1	3	2	4	2	2	2	2	2	2	2	4	2	2	4	2	2	2	3	3	2	2	3	2	2	2	1	1	1	2	1	3	1	3	3	2	3	3	3	3	3	3	3	3	3	3	3	3	3	3
2	1	3	3	3	3	3	3	3	3	3	3	3	3	3	3	3	3	4	4	3	3	2	4	4	4	3	3	2	3	1	3	2	3	1	3	3	3	3	3	3	3	3	3	3	3	3	3	3	3
2	1	4	3	3	4	4	3	4	3	3	2	4	3	4	3	5	4	2	4	2	3	3	4	2	3	4	1	4	3	3	2	3	3	2	4	2	3	4	2	3	3	2	3	3	2	4	3	3	3
1	2	3	2	2	3	2	3	3	2	3	3	3	2	3	2	3	2	1	3	2	2	3	2	4	4	4	3	2	4	5	2	4	4	5	2	3	3	3	3	3	3	3	3	3	3	3	3	3	3
2	3	3	4	3	2	3	2	3	3	2	3	4	2	3	2	3	2	3	2	3	4	4	4	4	3	3	3	3	3	4	3	4	3	4	4	3	3	3	3	3	3	3	3	3	3	3	3	3	3
2	3	5	1	5	5	5	4	5	5	5	1	5	5	1	5	5	4	5	5	3	2	3	5	4	4	2	3	2	4	3	4	5	3	4	3	3	3	3	3	3	3	3	3	3	3	3	3	3	3
1	1	3	2	3	4	3	3	2	5	3	3	4	5	4	3	4	3	4	3	3	1	4	4	5	3	3	3	3	3	4	3	2	2	2	3	3	3	1	2	3	2	3	3	2	4	3	3	3	3
1	1	3	3	3	3	3	3	3	3	3	3	3	3	3	3	3	3	3	3	4	5	4	4	5	4	4	4	4	3	5	4	4	5	4	3	5	3	4	2	4	3	3	2	3	3	3	3	3	3
2	2	4	3	5	4	3	4	3	4	5	2	4	4	2	4	5	4	3	3	1	1	1	2	2	2	2	2	2	3	2	2	2	3	2	2	4	3	4	3	2	3	3	3	2	3	4	3	3	3
2	3	3	2	4	3	4	4	3	4	3	4	3	2	3	3	4	4	3	4	4	5	3	5	3	3	4	4	5	3	4	4	4	4	5	4	3	2	4	3	2	2	3	3	2	2	3	3	3	3
1	4	3	3	3	3	3	3	3	3	3	3	3	3	3	3	3	3	3	3	1	2	2	1	2	1	1	1	2	2	3	2	2	3	2	1	3	3	3	3	3	3	3	3	3	3	3	3	3	3
2	1	2	4	2	2	2	2	2	2	2	4	2	2	4	2	3	3	3	3	2	2	1	2	1	3	1	1	1	2	1	1	3	2	1	2	4	1	3	2	4	3	2	2	2	2	3	3	3	3
1	1	2	2	4	3	3	4	4	4	2	2	3	4	3	4	3	4	3	3	4	4	3	5	3	4	4	5	4	4	4	5	5	2	4	4	4	3	2	3	3	2	4	2	3	3	4	3	3	3
1	4	5	1	5	5	5	5	4	5	5	1	5	5	1	4	5	4	5	4	3	4	4	5	5	4	3	5	4	3	4	4	5	5	4	3	3	2	2	1	4	2	2	2	2	2	3	3	3	3
1	4	3	3	4	3	4	3	4	4	4	4	4	3	2	4	4	4	3	4	4	4	4	4	4	5	3	4	4	4	5	4	4	4	4	3	4	2	4	3	5	3	3	1	2	2	4	3	3	3
1	3	3	3	3	3	3	3	3	3	3	3	3	3	3	3	3	3	3	4	4	3	5	4	2	4	4	3	4	5	4	5	5	5	3	4	2	2	4	2	4	3	3	1	4	4	4	3	3	3
2	1	4	2	4	4	4	4	4	4	4	2	4	4	2	4	4	4	4	4	4	3	4	3	3	3	3	4	4	4	3	4	3	4	3	4	3	3	3	3	3	3	3	3	3	3	3	3	3	3
1	4	2	5	1	1	2	3	2	1	2	4	1	3	4	2	2	1	2	2	1	1	2	1	1	2	1	3	1	2	1	1	1	2	3	1	2	4	1	3	3	3	3	3	3	4	2	3	3	3
2	2	3	3	3	4	2	2	3	2	3	4	3	4	3	1	3	3	3	3	3	3	3	4	3	4	4	3	3	3	4	3	3	4	3	3	3	2	2	3	1	3	4	3	3	4	3	3	3	3
1	3	5	1	5	5	5	5	5	5	5	1	4	5	1	5	5	5	5	5	4	3	4	3	4	4	2	2	2	2	5	3	3	4	3	4	3	3	2	3	3	2	3	3	2	3	3	3	3	3
1	2	2	4	2	2	2	2	2	2	2	4	2	2	4	2	2	2	2	2	3	4	4	4	4	4	5	4	4	5	3	3	4	4	3	4	4	1	2	2	4	2	3	2	2	3	2	3	3	3
1	3	3	3	3	3	3	3	3	3	3	3	3	3	3	3	3	3	3	3	1	3	1	2	2	2	3	3	1	2	1	1	1	1	2	2	3	3	4	2	3	3	3	3	3	4	3	3	3	3
1	1	4	3	4	4	4	3	4	3	4	3	4	5	3	3	3	3	3	3	1	2	3	1	1	3	3	2	1	1	3	2	2	3	2	1	3	3	3	3	3	3	3	3	3	3	3	3	3	3
1	1	2	4	2	2	2	2	2	2	2	4	2	2	4	2	2	2	2	2	2	2	2	3	3	3	2	3	2	3	3	2	2	4	3	3	3	3	3	3	3	3	3	3	3	3	3	3	3	3
2	1	5	1	5	5	5	5	5	5	5	2	5	5	2	4	5	5	5	5	4	5	5	5	4	5	5	5	5	5	4	5	5	5	5	3	4	3	3	2	3	2	3	3	3	2	3	3	3	3
2	2	4	2	3	4	5	3	4	4	4	3	3	2	2	4	4	3	4	2	3	4	4	4	4	4	5	4	4	5	3	3	4	4	3	4	5	2	2	2	4	3	2	3	3	2	5	3	3	3
2	3	4	2	4	4	4	4	4	4	4	2	4	4	2	4	4	5	5	5	5	5	5	5	4	4	5	5	5	5	4	5	5	5	3	5	4	4	2	4	3	2	3	3	4	2	3	3	3	3
1	3	4	2	4	3	3	2	5	2	4	3	3	3	3	4	5	3	3	3	2	2	2	2	4	4	4	2	2	4	4	4	4	4	4	2	4	3	4	3	3	3	4	3	3	3	4	3	3	3
1	2	3	3	3	3	3	3	3	3	3	3	3	3	3	3	3	3	3	3	3	2	3	4	4	3	3	4	3	3	3	5	3	3	3	2	3	3	3	3	3	3	3	3	3	3	3	3	3	3
2	2	3	2	3	2	4	3	3	3	4	3	3	3	2	4	4	3	3	4	5	5	4	5	4	4	5	3	4	5	5	4	4	4	4	4	3	3	3	3	3	3	3	3	3	3	3	3	3	3
2	4	2	4	2	2	2	2	2	2	2	4	2	2	4	2	2	2	2	2	2	2	2	2	2	2	2	2	2	2	2	2	2	2	2	2	3	3	3	3	3	3	3	3	3	3	3	3	3	3
1	1	4	2	4	3	3	3	4	4	4	2	4	4	2	4	3	3	4	4	3	2	4	3	3	2	2	3	4	2	2	3	2	2	4	2	3	3	3	3	3	3	3	3	3	3	3	3	3	3
1	4	5	1	5	4	5	5	5	5	3	1	5	5	1	5	4	5	5	4	4	4	4	4	4	4	4	4	4	2	4	4	2	4	4	4	3	3	4	3	2	3	3	4	4	3	3	3	3	3
1	1	3	3	3	3	3	3	3	3	3	3	3	3	3	3	3	3	3	4	2	4	3	3	2	4	4	4	4	4	4	4	3	3	3	2	3	3	3	3	3	3	3	3	3	3	3	3	3	3
2	3	3	3	3	3	1	3	2	3	3	2	2	2	4	2	2	2	3	2	4	3	4	4	3	3	3	3	4	4	4	5	4	3	3	4	3	4	4	4	2	3	2	3	2	3	2	3	3	3
1	2	4	3	3	4	4	3	4	2	4	2	3	4	4	3	3	3	3	3	1	2	1	2	3	1	2	2	3	1	2	2	3	2	1	2	3	3	2	5	3	4	3	3	4	2	3	3	3	3
1	3	3	3	3	3	3	3	3	3	3	3	3	3	3	3	3	4	4	4	3	4	5	4	2	2	4	2	4	4	4	4	4	4	3	2	4	3	4	2	3	2	3	2	2	2	5	2	3	3
1	3	3	2	4	4	3	3	4	4	3	3	4	4	3	3	4	4	3	4	4	4	4	4	4	4	3	4	2	4	2	3	4	3	4	2	4	3	3	1	4	2	3	3	1	2	4	2	3	3
1	1	3	4	2	2	2	3	3	3	3	3	3	2	3	3	2	3	3	4	3	5	4	4	4	5	4	4	5	4	5	5	4	3	4	4	5	3	3	3	4	2	3	2	3	2	3	2	3	3
1	4	4	3	3	4	4	3	3	3	4	3	4	4	4	4	2	3	2	4	5	5	5	5	4	4	5	4	5	5	4	5	4	4	5	5	4	5	1	3	3	3	1	3	4	3	4	2	3	3
1	2	4	3	3	2	3	2	4	5	5	2	4	3	1	4	3	3	3	3	5	5	1	2	4	5	4	4	5	5	4	4	3	4	4	5	3	1	2	4	3	3	3	4	3	2	2	2	3	3
2	2	2	4	3	3	2	2	2	3	2	3	2	3	5	3	3	3	2	2	3	2	2	2	4	3	3	2	3	3	3	5	3	2	3	4	4	3	3	2	3	1	2	3	3	2	5	2	3	3
1	1	2	4	2	2	2	2	2	2	2	4	2	2	4	2	2	2	3	3	3	4	4	3	5	3	3	3	5	4	4	5	5	4	4	5	2	2	2	2	4	3	2	4	3	4	3	2	3	3
2	4	3	3	4	5	4	3	5	4	4	1	3	4	2	3	3	3	5	4	3	4	5	5	5	4	5	4	5	3	5	5	5	4	5	5	5	1	3	2	4	1	2	3	2	1	5	1	3	3
1	2	3	2	4	4	4	3	3	3	2	4	4	3	1	2	4	3	4	4	4	4	4	4	5	4	4	4	4	4	4	2	4	4	4	4	3	1	1	2	4	3	1	2	1	1	4	1	3	3
1	1	2	5	4	2	3	3	2	4	3	3	1	4	3	3	2	2	2	3	2	2	2	4	4	4	4	4	4	5	4	3	2	3	3	4	1	5	5	4	1	4	5	5	5	5	4	5	3	2
1	4	5	2	2	2	2	4	3	3	4	2	3	3	3	3	3	3	5	4	2	2	2	2	4	4	4	2	2	4	4	4	4	4	4	2	3	3	4	4	3	3	3	2	2	2	3	4	3	2
1	3	3	1	3	3	4	5	3	5	4	1	4	5	3	4	4	3	4	4	4	3	3	3	3	4	3	3	2	3	2	3	3	3	4	2	4	4	4	4	3	4	3	4	4	4	3	4	3	2
2	2	3	3	3	3	3	3	3	3	3	3	3	3	3	3	3	3	3	3	4	4	4	5	4	3	5	5	2	3	5	4	3	4	4	3	3	2	4	2	3	4	4	4	5	5	3	4	3	2
2	2	1	5	1	2	1	1	1	1	1	5	2	1	5	2	1	1	1	3	3	3	2	4	2	3	3	3	3	4	2	4	3	4	2	3	4	4	4	4	3	4	3	4	4	4	3	4	3	2
2	4	4	2	4	4	4	4	4	4	4	2	4	4	2	4	4	5	5	5	5	4	5	4	5	5	4	5	4	3	5	4	5	5	5	4	3	3	2	4	3	4	4	4	4	4	3	4	3	2
1	4	4	2	4	4	4	4	4	4	4	2	4	4	2	4	4	5	5	5	5	4	5	5	4	3	4	3	4	3	4	5	4	4	5	4	2	2	3	4	2	2	5	5	3	3	1	3	3	2
1	4	4	1	3	4	4	4	4	4	5	1	5	4	1	4	5	5	4	5	5	4	5	4	5	5	5	5	4	5	5	5	5	5	4	4	2	2	3	4	2	2	5	5	3	3	1	3	3	2
1	3	4	2	4	3	3	4	4	3	3	2	4	5	1	4	3	4	4	3	3	4	4	3	4	4	4	4	4	4	4	4	4	4	4	4	1	3	3	2	4	4	2	2	3	2	3	3	3	2
1	2	4	3	4	4	4	4	4	3	3	2	4	3	3	2	4	4	5	3	4	4	2	4	2	4	4	4	4	4	4	2	2	4	3	4	2	2	3	4	2	2	5	5	3	3	1	3	3	2
1	3	5	3	5	5	3	3	3	4	3	2	3	4	2	4	2	2	3	3	3	3	4	3	4	3	4	2	4	4	3	4	5	3	4	4	4	3	2	4	3	4	3	3	3	2	2	3	3	2
1	3	3	4	2	3	4	3	3	2	2	3	2	3	3	3	2	3	3	2	1	3	1	2	1	2	2	2	2	2	1	1	1	2	2	2	4	3	1	3	4	4	2	2	4	3	3	3	3	2
1	1	3	4	2	1	2	1	1	1	2	5	1	2	4	2	2	1	3	2	3	4	3	2	5	4	2	2	2	2	4	3	1	4	4	5	2	2	3	4	2	2	5	5	3	3	1	3	3	2
1	2	2	4	2	2	2	2	2	2	2	4	2	2	4	2	2	2	2	2	2	2	3	3	3	3	3	4	3	3	3	2	4	3	3	2	3	3	2	3	2	1	1	2	3	3	4	2	3	2
2	2	3	4	3	3	3	3	3	3	4	4	3	2	4	3	2	3	3	2	5	5	5	5	5	5	5	5	5	5	5	5	5	5	5	5	3	5	2	3	3	3	4	3	3	4	3	4	4	2
2	4	3	3	4	4	3	5	4	4	5	3	5	4	2	4	4	4	3	4	5	5	5	5	5	5	5	4	5	5	5	4	5	5	5	5	3	5	2	3	3	3	4	3	3	4	3	4	4	2
1	3	3	2	4	4	4	4	4	4	4	2	4	3	2	4	4	5	2	3	1	1	1	2	2	3	1	1	2	1	1	1	2	1	3	2	3	5	2	3	3	3	4	3	3	4	3	4	4	2
1	4	3	4	3	3	2	2	2	2	3	3	3	3	4	3	4	2	3	3	2	4	4	4	4	3	3	3	2	1	4	3	1	4	4	4	3	4	3	4	2	3	3	4	4	3	3	3	4	2
1	3	1	5	1	1	1	1	1	1	1	5	1	1	5	1	2	1	1	1	4	4	2	3	4	2	2	3	2	2	3	2	2	4	2	3	4	4	3	4	2	5	2	5	4	5	1	3	4	2
1	4	2	4	2	2	2	2	2	2	2	4	2	2	4	2	2	2	3	2	5	4	5	4	3	4	3	4	4	3	4	5	4	4	4	3	5	1	2	1	3	3	2	2	1	2	4	3	2	4
2	1	4	1	4	4	4	5	5	5	5	1	4	5	2	3	5	4	3	5	3	3	3	5	2	3	3	3	3	4	3	3	4	2	3	4	5	2	2	2	5	2	1	2	3	2	4	3	2	4
1	3	4	1	4	3	4	3	4	3	3	3	4	3	2	4	4	3	3	4	1	2	2	1	1	2	3	3	2	2	1	2	2	3	1	1	3	3	3	3	3	3	3	3	2	2	4	3	2	4
2	2	3	3	3	5	2	3	4	4	3	3	3	4	3	3	3	3	4	3	2	4	3	3	2	4	4	4	4	4	4	4	3	3	3	2	5	3	1	3	3	3	3	1	1	2	5	3	2	4
2	4	3	3	2	2	3	3	2	2	2	4	2	2	3	3	4	3	2	3	4	4	4	4	4	4	4	4	4	2	4	4	2	4	4	4	5	1	1	1	5	1	1	1	1	1	5	3	2	4
1	4	2	4	3	3	4	3	3	4	4	3	5	5	2	4	4	3	4	4	5	2	3	5	5	3	4	4	4	5	3	5	5	5	4	4	4	3	2	2	4	2	2	2	1	1	5	2	2	4
1	1	4	3	4	5	3	4	3	3	4	2	3	4	1	4	4	4	3	3	4	4	5	4	5	4	4	5	4	4	3	4	4	3	5	4	3	2	1	1	5	3	3	1	1	1	4	2	2	4
2	1	4	2	4	4	4	4	4	4	4	2	4	4	1	5	5	5	5	5	3	3	3	4	3	2	2	3	4	3	3	2	2	2	4	2	5	2	1	1	3	2	1	1	2	2	4	2	2	4
2	3	2	5	3	4	3	2	3	3	3	2	3	3	2	3	1	4	3	3	4	4	4	5	4	4	4	4	4	3	3	4	4	4	5	3	4	2	2	3	4	2	1	3	2	2	3	2	2	4
1	1	5	1	5	4	4	4	5	5	5	1	5	5	1	4	5	4	5	5	3	5	3	3	3	4	2	3	4	3	3	3	3	4	3	5	3	2	3	3	3	3	2	2	3	3	4	2	2	4
1	2	3	3	3	3	3	3	3	3	3	3	3	3	3	3	3	3	4	4	2	2	4	4	4	3	3	4	4	2	4	4	1	2	4	4	5	1	1	2	3	2	3	2	1	1	4	2	2	4
2	1	4	2	4	5	5	4	5	5	4	2	5	4	2	5	5	4	5	4	3	5	4	4	4	5	4	4	4	4	4	3	3	5	3	4	5	2	2	2	4	2	1	2	1	1	4	2	2	5
2	3	3	2	5	5	3	5	5	4	4	2	5	5	1	5	3	5	5	5	5	5	5	4	4	5	5	5	5	4	5	4	4	5	5	5	4	2	4	1	3	2	2	2	1	1	4	2	2	5
2	1	3	2	4	4	4	4	3	3	2	2	4	4	3	3	3	4	4	3	4	4	4	5	4	4	4	3	4	4	3	5	3	5	5	4	4	3	3	2	4	3	1	2	2	1	4	2	2	5
2	2	4	2	4	4	4	4	4	4	4	2	4	4	2	4	4	4	5	5	4	5	5	5	5	5	5	5	5	5	4	5	5	5	4	5	5	2	2	1	5	2	2	1	2	1	5	2	2	5
1	4	2	5	2	2	1	2	3	2	2	5	2	1	4	2	1	2	3	2	4	4	5	4	4	5	4	3	5	4	4	4	5	5	5	5	5	1	1	2	4	2	1	2	2	2	4	2	2	5
1	4	4	3	3	2	2	3	5	4	3	3	2	5	3	4	4	5	3	3	3	3	1	3	4	4	2	3	3	2	2	2	3	2	3	4	5	1	1	2	5	3	1	1	2	1	4	2	2	5
1	1	5	2	5	4	5	4	5	4	4	1	3	4	1	5	5	4	5	4	5	4	4	4	3	4	4	5	5	4	5	4	3	5	5	4	3	4	3	2	3	1	2	2	3	2	4	2	2	5
2	4	4	3	3	3	3	4	3	3	3	2	4	3	3	4	3	4	4	4	5	2	3	4	3	3	4	3	5	3	4	4	3	3	3	4	4	2	2	2	4	2	2	2	2	1	5	2	2	5
2	3	3	2	4	4	4	3	3	4	4	3	2	2	4	3	3	4	3	4	5	5	4	5	4	4	5	5	5	5	5	4	5	5	4	4	4	2	2	1	4	3	3	1	3	2	3	2	2	5
2	3	4	3	3	4	3	4	5	3	4	2	3	4	2	4	3	4	5	5	4	2	4	4	4	4	3	4	4	4	4	4	4	4	4	5	5	1	1	1	4	2	1	2	2	2	4	2	2	5
1	4	4	2	4	4	4	4	4	4	4	2	4	4	2	4	4	4	4	4	4	4	4	4	4	2	3	3	2	2	4	4	3	4	4	2	3	1	3	2	4	3	2	2	2	4	3	2	2	5
1	4	5	1	4	4	5	5	5	5	5	1	5	5	1	4	5	5	5	5	4	5	5	5	5	4	5	4	5	5	5	5	5	5	5	4	4	1	1	1	5	2	2	2	1	2	5	1	2	5
1	3	3	1	3	3	4	5	5	4	4	2	4	5	3	3	3	4	4	4	4	3	5	4	3	3	5	4	4	5	4	4	3	5	4	4	5	1	2	2	4	2	1	2	1	2	5	1	2	5
2	1	4	2	3	5	5	5	4	5	4	2	5	5	1	4	5	5	5	5	5	5	5	5	5	5	5	5	5	5	5	5	5	5	5	5	5	2	1	2	5	1	3	1	2	1	4	1	2	5
2	3	5	1	5	4	5	3	4	4	5	2	5	4	1	5	5	5	3	5	4	3	4	4	3	3	3	4	3	4	3	3	3	3	4	4	4	1	1	1	5	2	2	2	1	2	5	1	2	5
2	4	4	2	4	4	4	4	4	4	4	2	4	4	2	4	4	4	5	5	5	5	5	5	4	5	5	5	5	5	5	5	4	5	5	5	5	1	1	2	5	1	1	2	2	2	5	1	2	5
2	1	5	2	5	5	3	4	4	5	5	1	4	5	2	5	5	5	4	5	5	5	5	5	4	4	5	4	5	5	5	4	4	4	5	5	4	3	3	2	4	3	1	3	4	2	4	1	2	5
2	4	4	2	4	4	4	4	4	4	4	2	4	4	2	4	4	4	4	4	5	4	4	4	5	3	3	3	4	4	5	2	4	4	4	4	5	1	2	2	3	2	2	2	1	2	5	1	2	5
2	4	2	4	2	2	1	1	2	2	1	4	3	2	4	2	2	1	3	1	3	4	2	4	4	4	4	3	4	5	5	5	2	2	2	4	3	1	2	1	4	2	2	1	1	2	4	1	2	5
2	4	3	3	3	3	3	3	3	3	3	3	3	3	3	3	3	3	3	3	4	4	5	5	5	5	5	4	4	3	5	5	5	5	5	5	4	2	3	1	5	3	2	2	2	2	5	1	2	5
2	4	4	2	4	4	4	4	4	4	4	2	4	4	2	4	4	4	5	5	4	5	4	5	4	4	5	5	4	5	4	5	5	5	5	5	5	2	1	1	4	2	1	1	3	2	5	1	2	5
2	2	4	3	2	3	3	3	3	2	1	4	4	1	2	2	2	4	3	4	4	4	4	4	5	4	4	4	4	4	4	2	4	4	4	4	5	2	3	2	3	2	1	2	1	2	5	1	2	5
2	2	3	2	2	3	2	2	3	4	4	3	4	2	4	3	2	3	3	3	5	4	4	4	5	3	3	3	4	4	5	2	4	4	4	4	5	2	1	1	3	3	2	2	2	1	4	1	2	5
1	1	4	2	4	5	5	4	5	4	4	1	5	5	1	5	4	5	4	5	5	5	5	4	5	5	5	5	5	5	5	5	5	5	5	5	5	3	1	2	4	1	2	2	2	2	5	1	2	5
2	3	5	1	5	5	5	5	5	5	5	1	5	5	1	5	5	5	5	5	5	5	5	4	5	5	5	4	4	4	4	4	5	5	4	4	4	2	1	2	5	2	1	2	1	1	4	1	2	5
1	4	4	2	4	3	3	4	4	2	4	1	5	4	3	3	3	4	3	4	5	4	5	4	3	4	5	4	3	4	3	4	4	4	4	5	3	2	3	1	4	2	2	2	3	2	4	4	2	4
2	3	5	1	5	5	5	5	5	5	5	1	4	4	1	5	5	5	5	5	4	4	4	5	4	4	4	5	5	5	5	3	5	4	4	5	5	2	2	2	5	2	1	2	1	2	5	3	2	4
1	2	3	4	3	3	2	2	3	4	1	4	3	4	4	3	3	4	3	3	2	2	2	3	4	3	3	3	2	2	2	3	4	2	3	3	3	3	2	2	3	3	3	3	2	3	3	3	2	4
2	4	4	3	4	4	4	3	2	4	4	3	4	4	4	2	3	4	3	5	4	4	4	5	4	3	3	4	4	4	4	4	4	4	4	3	5	2	2	3	4	1	2	1	3	2	4	3	2	4
2	2	2	2	4	3	3	4	3	3	1	3	2	3	3	3	3	2	3	2	4	4	4	3	3	4	2	3	3	4	3	3	4	3	5	4	5	3	3	2	4	2	2	1	1	2	3	3	2	4
1	4	2	4	2	1	2	2	2	2	1	4	3	1	4	2	2	1	1	1	3	5	5	1	3	3	1	3	3	3	3	3	5	3	5	3	2	2	3	1	4	2	2	3	2	3	3	3	2	4
1	4	2	4	2	2	2	2	2	2	2	4	2	2	4	2	2	2	3	2	4	4	4	4	5	2	4	4	4	2	2	4	2	4	4	2	3	1	2	2	2	3	1	2	3	2	3	3	2	4
2	4	4	2	4	4	4	4	4	4	4	2	4	4	2	4	4	5	5	5	5	5	5	5	4	4	5	5	5	5	5	5	5	5	5	4	5	2	3	3	3	2	3	3	3	2	3	3	2	4
1	3	4	1	5	5	4	5	5	4	5	2	4	4	1	4	3	4	5	5	4	3	3	3	4	2	3	3	3	4	4	4	3	4	3	4	4	2	2	2	4	2	2	2	3	2	4	3	2	4
1	2	1	4	3	1	1	2	2	1	1	5	2	4	4	1	2	1	2	2	4	4	5	2	2	2	2	2	5	5	5	2	2	2	5	2	5	2	2	2	5	4	2	2	2	4	1	3	2	4
1	3	2	3	3	2	4	3	2	3	2	4	3	2	3	3	2	3	3	4	5	5	5	4	5	5	5	5	4	5	5	4	4	5	5	4	5	3	2	3	4	2	2	1	2	3	4	2	2	4
2	4	4	1	4	5	5	4	5	4	4	1	4	5	1	4	5	5	4	5	5	5	5	5	5	5	5	4	5	5	5	4	5	5	5	5	5	1	1	1	5	1	1	1	2	2	4	2	2	4
2	2	3	2	1	3	2	1	3	3	2	3	2	3	3	3	3	3	3	3	4	4	4	3	4	4	4	4	4	4	4	4	4	3	4	4	5	3	1	2	4	2	1	2	3	2	5	2	2	4
2	2	5	1	5	5	5	5	5	5	5	1	5	5	1	5	5	5	5	5	5	5	5	5	5	5	5	5	5	5	5	5	5	5	5	5	4	2	2	2	4	2	2	3	2	2	4	2	2	4
2	2	4	2	5	5	4	5	4	4	5	3	5	5	1	5	5	4	5	5	3	2	5	3	4	4	3	3	3	4	4	3	3	3	3	4	4	2	2	2	4	2	2	2	2	2	4	2	2	4
1	2	3	4	3	3	2	2	3	3	3	4	2	3	5	2	3	2	3	4	2	3	2	2	3	3	2	4	3	2	3	2	3	3	4	2	4	2	2	2	5	1	2	2	3	1	4	2	2	4
1	4	5	1	5	5	5	5	5	5	5	1	5	5	1	5	5	5	5	5	5	5	5	5	5	4	4	4	5	4	5	5	5	4	5	5	4	3	2	3	4	3	3	2	3	2	4	2	2	4
1	4	3	2	3	3	2	4	3	3	3	2	2	3	1	3	3	3	4	4	3	4	3	3	3	3	3	4	5	3	3	4	3	4	4	3	5	2	2	2	4	2	2	2	2	2	4	2	2	4
2	1	4	1	4	4	5	4	4	2	4	4	4	3	2	3	3	3	3	3	4	3	4	4	4	4	4	4	4	3	4	4	4	5	4	4	4	3	2	2	4	1	2	2	2	1	5	2	2	4
2	4	4	2	3	3	4	5	5	4	4	1	5	3	2	4	3	3	3	5	4	4	3	5	4	2	3	4	4	5	4	4	5	5	4	5	4	2	2	3	5	3	3	2	1	1	5	2	2	4
1	4	4	1	5	5	5	5	5	5	5	1	5	5	1	5	5	5	5	5	4	4	4	4	5	4	4	3	4	4	5	4	5	4	4	4	4	2	2	2	4	2	2	2	2	2	4	2	2	4
1	4	5	1	5	5	5	5	5	5	5	1	5	5	1	5	5	5	5	5	5	4	5	4	5	4	5	5	3	5	4	5	5	5	5	5	4	4	2	2	4	2	2	1	2	1	5	2	2	4
1	4	4	2	4	4	4	4	4	4	4	2	4	4	2	4	4	4	4	5	5	5	5	4	4	4	4	4	5	4	5	4	5	5	4	5	4	3	1	1	4	2	1	1	2	2	5	2	2	4
1	4	3	2	4	3	3	3	3	4	2	2	3	4	4	5	3	5	4	4	3	2	5	3	3	4	3	3	5	3	5	2	5	2	4	3	4	2	2	1	5	2	2	2	1	1	5	2	2	4
2	1	4	2	4	3	4	3	5	3	4	2	2	4	5	3	2	3	3	4	4	2	4	5	4	5	4	5	5	5	3	3	4	3	4	5	4	2	2	2	4	2	2	2	2	2	4	2	2	4
1	2	3	4	2	2	3	3	3	2	4	5	2	3	4	2	2	2	3	3	3	4	3	2	5	4	2	2	2	2	4	3	1	4	4	5	4	2	3	2	5	3	2	1	3	1	4	2	2	4
1	1	2	3	2	3	4	2	3	2	3	4	3	2	4	3	2	3	3	4	5	4	5	5	5	5	5	4	5	5	5	4	4	4	5	4	5	1	2	2	4	2	2	2	2	2	4	2	2	4
2	3	2	3	3	3	4	1	3	2	2	3	2	3	3	2	2	2	2	2	3	4	3	4	2	3	4	4	2	3	3	4	5	4	4	3	5	2	1	2	5	3	2	3	1	1	5	2	2	4
2	2	4	2	4	4	4	4	4	4	4	2	4	4	2	4	4	4	5	5	5	4	5	5	5	4	3	5	5	4	5	5	3	4	5	4	5	2	2	1	5	1	2	2	2	1	4	2	2	4
1	1	5	1	5	4	5	4	5	5	4	1	4	4	1	4	4	4	4	4	2	2	1	4	4	2	1	1	5	5	5	5	5	5	5	4	4	2	2	2	4	2	2	2	2	2	4	2	2	4
2	2	3	3	3	3	2	1	3	3	4	4	2	3	4	3	2	3	3	2	3	4	5	5	3	5	3	5	4	4	5	3	5	3	3	5	4	2	2	2	4	2	2	2	2	2	4	2	2	4
2	3	2	4	2	2	2	2	2	2	2	4	2	2	4	2	2	2	3	2	4	3	4	4	2	3	3	4	5	4	3	3	4	3	4	3	4	2	2	2	4	2	1	1	1	2	4	2	2	4
2	4	3	2	3	3	2	2	3	3	4	3	4	4	3	4	4	3	4	3	4	3	3	3	4	2	2	3	3	3	4	2	3	4	4	4	5	1	1	1	3	1	3	2	1	1	3	2	2	4
1	3	3	2	2	5	3	3	3	4	5	2	4	3	2	5	4	4	4	2	3	3	4	4	4	4	4	5	4	4	5	4	5	5	4	4	4	2	2	4	3	3	3	4	2	2	5	2	2	4
2	3	4	2	4	5	4	4	4	5	4	1	4	3	1	5	5	5	5	5	5	3	4	4	5	4	5	5	5	5	4	4	4	4	4	5	4	2	1	1	4	2	1	1	1	2	5	2	2	4
2	4	4	2	4	3	3	4	4	3	4	4	4	4	3	3	5	3	4	4	5	4	5	4	5	5	4	5	5	4	5	4	4	4	5	4	4	2	1	1	5	2	2	2	2	1	5	2	2	4
1	1	5	1	4	5	5	5	5	4	5	1	5	5	2	5	5	5	5	5	5	5	4	4	4	4	5	5	4	5	3	4	4	4	5	4	5	2	1	2	3	2	1	1	2	1	5	2	2	4
1	1	3	3	3	2	1	2	3	3	3	2	3	3	3	3	3	3	2	3	4	4	4	5	4	3	3	4	4	4	4	4	4	4	4	3	4	2	2	4	4	4	3	2	3	3	4	2	2	4
1	2	3	1	3	4	4	4	4	3	3	2	5	4	3	3	4	4	2	3	4	5	3	4	4	5	3	4	5	3	4	5	5	3	3	4	5	2	4	3	3	3	3	2	2	2	4	2	2	4
2	1	3	3	4	4	4	3	3	4	3	3	4	3	2	2	3	4	4	3	5	4	3	4	4	4	5	4	5	4	4	5	5	5	5	4	3	3	2	2	3	3	3	2	3	3	2	2	2	4
2	1	4	2	3	3	4	4	4	3	5	3	3	4	2	4	4	5	4	4	4	4	5	4	4	3	4	5	5	5	5	5	4	4	5	4	5	1	2	2	4	1	1	1	1	2	5	2	2	4
2	3	2	2	3	4	2	1	2	2	3	3	3	3	3	2	3	3	3	3	4	3	5	3	4	2	4	4	3	3	3	3	4	4	3	3	4	2	3	3	3	2	2	2	2	2	4	2	2	4
2	1	4	2	4	4	3	3	4	4	3	3	5	3	2	3	3	5	3	2	5	4	3	4	4	3	4	5	3	3	3	4	3	4	5	5	4	2	2	2	4	2	2	3	2	2	5	2	2	4
1	4	4	2	4	4	4	4	4	4	4	2	4	4	2	4	4	4	4	5	5	5	4	5	4	4	4	4	3	5	3	4	4	5	4	3	4	2	2	2	4	2	2	2	2	2	4	2	2	4
2	1	5	1	5	5	5	5	5	5	5	2	4	4	1	4	4	5	5	5	4	4	2	3	4	5	4	4	4	4	4	3	3	3	5	5	5	2	1	2	5	3	1	2	2	2	5	2	2	4
1	4	2	3	4	2	4	4	3	3	3	1	3	5	2	3	2	4	4	3	2	2	5	2	2	3	3	4	3	2	3	2	3	3	2	3	4	2	2	2	4	2	2	2	2	2	4	2	2	4
2	1	4	2	4	5	3	3	4	4	4	2	3	2	3	3	3	4	3	4	2	4	3	3	2	3	3	3	4	3	3	2	3	4	1	3	4	1	3	2	4	2	2	2	2	3	4	2	2	4
1	1	4	2	4	5	4	5	4	4	4	1	5	5	1	4	5	5	5	4	4	4	4	4	4	4	5	5	4	4	4	4	3	5	5	5	4	2	2	2	5	1	1	2	2	1	4	2	2	4
2	2	3	3	3	3	3	3	3	3	3	3	3	3	3	3	3	4	4	4	1	1	2	1	3	2	2	2	2	2	1	2	1	3	1	1	4	2	1	1	4	2	1	2	1	2	3	2	2	4
2	1	4	4	3	4	2	3	2	3	2	4	4	3	4	2	4	1	2	3	4	3	4	2	2	3	4	2	2	1	4	4	2	3	2	4	4	3	1	2	5	2	1	2	1	2	4	2	2	4
1	1	2	3	1	3	3	2	2	2	4	4	2	3	3	3	3	2	2	2	3	3	2	3	3	4	3	3	3	4	3	3	2	3	3	3	4	2	2	2	4	2	2	2	2	2	4	2	2	4
1	4	3	3	3	3	3	3	3	3	3	3	3	3	3	3	3	4	4	4	3	4	3	3	3	4	3	4	2	3	4	4	5	3	4	4	4	3	3	4	4	3	1	2	2	2	4	2	2	4
1	3	5	1	5	4	5	3	4	4	4	2	3	4	3	3	3	4	4	4	4	5	3	4	5	5	5	4	5	4	5	4	4	4	3	4	4	2	1	1	3	2	3	2	1	2	4	2	2	4
2	2	5	1	5	4	5	5	4	5	5	1	4	5	1	5	5	5	5	5	5	5	2	4	4	5	5	5	4	5	5	3	4	4	3	4	4	2	2	4	4	2	2	2	2	2	4	1	2	4
2	2	3	3	3	3	3	3	3	3	3	3	3	3	3	3	3	3	3	3	5	3	5	5	4	4	5	3	3	5	4	3	4	5	5	4	3	1	2	2	3	1	2	2	2	1	5	1	2	4
1	4	5	2	4	3	3	4	3	3	4	2	3	4	2	4	3	2	5	4	5	4	5	4	5	3	4	4	5	4	5	3	5	4	4	4	4	4	2	3	2	3	2	2	2	2	4	1	2	4
2	3	2	4	3	3	1	3	1	3	3	3	3	1	3	3	2	3	2	2	4	4	4	4	5	2	4	4	4	2	2	4	2	4	4	2	5	2	2	2	4	2	1	2	1	2	5	1	2	4
1	2	2	4	2	2	2	2	2	2	2	4	2	2	4	2	2	2	2	2	3	4	2	4	4	4	4	3	4	5	5	5	2	2	2	4	4	2	1	2	5	2	1	1	1	2	3	1	2	4
2	4	5	1	5	5	5	5	5	5	5	2	5	5	1	4	5	5	5	5	5	5	5	5	5	4	5	5	5	5	5	5	4	5	5	5	5	2	1	2	4	1	3	2	1	2	5	1	2	4
2	3	5	1	5	5	5	5	5	4	5	1	5	5	1	5	4	5	4	4	4	4	4	2	2	4	4	4	4	4	4	4	4	4	4	4	4	2	1	1	5	2	1	2	1	1	5	1	2	4
1	3	4	1	5	5	5	4	5	5	5	2	5	5	3	4	4	5	5	5	5	4	5	4	4	5	4	4	3	4	5	4	5	4	5	4	5	2	2	1	4	1	2	1	2	1	4	1	2	4
1	3	3	3	3	3	3	3	3	3	3	3	3	3	3	3	3	4	4	4	5	5	4	4	5	5	5	5	5	4	5	5	4	4	5	4	4	1	2	2	5	1	3	2	2	2	3	1	2	4
2	3	4	2	4	4	4	4	4	4	4	2	4	4	2	4	4	4	4	4	3	5	5	5	5	3	4	5	4	5	4	5	4	5	4	5	5	2	1	2	4	3	1	2	2	2	3	1	2	4
2	4	1	3	2	3	2	3	4	3	2	3	2	3	3	4	2	3	3	2	2	2	3	2	4	4	4	3	2	4	5	2	4	4	5	2	2	3	1	3	4	4	2	3	3	2	2	1	2	4
1	4	4	3	3	4	3	4	4	4	3	3	4	5	3	4	3	4	2	3	3	4	4	4	4	4	4	3	2	5	2	2	1	5	4	4	5	2	3	1	3	3	1	2	2	2	4	1	2	4
1	4	3	3	3	3	3	3	3	3	3	3	3	3	3	3	3	3	4	4	5	5	5	3	5	5	5	5	5	5	5	4	4	3	5	5	5	1	3	3	3	4	2	2	4	2	4	4	2	3
1	1	1	5	1	2	1	1	1	1	1	5	1	1	5	1	1	1	1	1	2	5	4	4	4	4	3	4	3	4	3	3	4	3	3	4	4	2	3	3	2	2	5	4	4	5	3	4	2	3
1	1	2	3	3	2	3	2	3	3	3	3	3	2	2	2	1	1	2	3	3	4	4	5	4	4	4	4	5	5	3	4	4	5	5	5	3	5	4	5	2	3	4	3	4	3	3	4	2	3
1	1	3	3	3	3	3	3	3	3	3	3	3	3	3	3	3	3	4	4	3	4	4	4	4	4	4	3	2	5	2	2	1	5	4	4	4	1	3	2	4	3	2	3	2	1	3	3	2	3
2	1	3	3	3	3	3	3	3	3	3	3	3	3	3	3	3	3	4	4	3	4	4	3	4	4	4	4	4	4	4	4	4	4	4	4	4	3	2	4	4	3	3	3	4	2	2	3	2	3
1	2	3	3	4	3	4	4	4	4	5	1	3	5	2	3	4	3	5	3	5	5	5	5	5	5	5	4	5	5	5	5	5	5	5	5	4	3	2	3	3	3	2	2	2	2	2	3	2	3
2	2	3	3	3	3	3	3	3	3	3	3	3	3	3	3	3	3	3	3	4	3	4	4	2	4	3	3	3	2	4	4	3	4	3	4	3	3	1	3	4	3	5	3	4	2	3	3	2	3
2	3	1	5	3	2	2	2	2	1	2	5	1	1	5	3	2	2	1	1	3	3	2	2	4	3	2	2	3	3	3	4	2	1	2	2	2	4	3	4	3	4	3	4	4	4	2	3	2	3
1	2	3	4	3	2	3	2	3	3	2	3	2	2	4	2	2	3	4	3	3	3	5	2	3	5	2	3	3	4	4	4	5	4	3	3	5	2	3	5	3	2	3	3	2	2	4	3	2	3
1	3	5	1	5	5	5	5	5	5	5	1	5	5	1	5	5	5	5	5	5	5	5	5	5	3	4	5	5	5	5	5	4	5	5	5	5	2	1	2	4	1	2	2	1	3	4	3	2	3
1	3	3	3	3	3	3	3	3	3	3	3	3	3	3	3	3	3	3	3	4	5	4	3	3	2	4	4	3	2	3	4	4	3	4	3	2	4	3	4	3	4	3	4	4	4	2	3	2	3
1	4	2	4	2	2	2	2	2	2	2	4	2	2	4	2	2	2	3	3	3	3	3	4	3	4	2	5	3	3	4	4	5	3	5	2	4	2	3	3	5	2	3	3	2	3	4	3	2	3
2	4	5	2	5	5	5	5	5	4	5	2	5	5	1	5	5	5	5	5	5	4	5	4	5	5	3	4	5	4	4	4	5	5	4	4	4	2	2	2	3	2	2	2	3	3	5	3	2	3
2	2	2	4	2	2	2	2	2	2	2	4	2	2	4	2	3	3	3	3	3	4	1	3	4	2	3	4	3	3	3	3	2	3	3	2	5	3	3	3	2	5	4	4	3	3	2	3	2	3
1	1	3	1	4	3	3	2	4	4	4	2	3	3	2	5	4	4	3	3	4	4	4	4	4	2	3	3	2	2	4	4	3	4	4	2	3	3	2	4	4	2	3	2	4	2	4	3	2	3
1	4	4	2	4	4	4	4	4	4	4	2	4	4	2	4	4	4	4	5	5	5	5	5	5	5	5	5	5	5	5	5	5	5	4	5	4	2	1	2	5	2	1	2	1	2	5	2	2	3
2	3	3	1	4	3	3	3	4	3	3	2	3	3	3	3	4	3	2	4	5	5	4	4	5	5	4	5	4	5	5	5	5	5	4	4	5	1	1	1	5	1	1	1	2	2	4	2	2	3
1	2	4	3	3	2	4	3	5	3	5	2	5	3	3	3	3	2	3	2	2	3	3	3	3	3	3	4	3	2	3	2	3	1	3	2	3	3	2	3	4	2	3	3	3	3	2	2	2	3
1	4	3	4	4	2	3	2	3	3	3	4	2	2	3	2	3	3	1	3	4	5	5	5	5	4	4	5	5	5	5	5	5	4	4	3	3	3	3	2	5	1	3	2	1	2	4	2	2	3
1	3	5	1	5	5	5	4	5	4	5	1	5	4	1	5	5	5	4	4	2	4	4	4	4	4	4	2	4	4	4	4	2	2	4	4	4	3	2	2	4	2	2	2	2	2	4	2	2	3
2	4	3	3	3	4	3	3	4	4	4	3	2	3	3	2	5	5	3	4	4	5	5	4	3	4	4	4	5	4	4	4	5	5	4	5	4	3	2	4	4	2	3	2	3	3	3	2	2	3
1	4	4	1	4	4	5	4	4	4	4	1	3	5	1	5	4	4	5	5	4	4	5	4	4	4	3	4	4	4	4	5	4	4	5	3	3	4	3	2	3	3	3	3	2	3	2	2	2	3
2	1	3	3	3	3	3	3	3	3	3	3	3	3	3	3	3	4	4	4	5	5	4	5	5	5	5	4	5	5	5	3	4	5	5	4	3	2	2	1	2	1	2	2	1	3	4	2	2	3
2	2	3	3	3	2	3	1	3	4	3	3	2	3	2	3	3	3	4	3	5	5	4	4	3	4	4	3	5	4	4	4	4	5	3	5	4	2	2	2	5	3	1	2	1	2	5	2	2	3
2	1	4	1	4	3	4	4	3	5	3	2	3	4	2	3	3	2	4	5	3	2	4	3	3	2	4	3	3	3	3	4	4	3	4	3	4	2	2	2	3	2	2	3	4	2	4	2	2	3
1	3	3	3	3	3	3	3	3	3	3	3	3	3	3	3	3	3	3	3	4	4	4	4	5	3	3	4	4	5	5	4	4	3	4	4	4	2	2	3	4	3	2	1	2	1	4	2	2	3
1	2	2	4	2	2	2	2	2	2	2	4	2	2	4	2	2	2	3	2	5	5	4	5	4	4	4	4	4	5	5	4	5	3	3	5	3	3	3	2	2	2	4	1	4	2	3	2	2	3
1	3	3	2	3	4	5	4	3	4	3	3	3	4	3	3	5	4	4	3	4	5	5	4	4	4	4	5	4	5	5	4	5	4	5	4	5	3	3	1	5	3	3	2	2	2	4	2	2	3
1	1	5	1	4	3	5	4	4	4	5	1	4	4	1	3	5	3	5	5	4	4	3	4	2	4	2	2	5	5	4	4	4	4	4	4	2	3	3	2	4	3	4	2	3	2	3	2	2	3
2	4	4	3	4	4	2	3	3	4	5	2	4	3	1	4	3	4	4	3	4	4	4	3	4	4	4	4	4	4	4	4	4	3	4	4	4	3	2	1	5	1	2	3	2	1	4	1	2	3
1	3	3	3	3	3	4	3	5	3	4	3	3	5	3	3	3	3	5	4	2	3	4	5	4	2	2	2	4	4	5	3	2	2	4	5	4	1	2	2	5	3	2	2	3	1	5	1	2	3
2	4	4	2	4	4	4	4	4	4	4	2	4	4	1	5	5	5	5	5	4	4	4	5	5	4	5	5	4	4	5	5	4	5	5	5	3	2	1	3	3	3	3	3	3	4	3	1	2	3
2	1	3	3	3	3	3	3	3	3	3	3	3	3	3	3	3	4	4	4	4	5	4	4	4	4	4	5	4	4	4	5	5	4	5	5	5	2	1	2	5	3	2	2	2	1	5	1	2	3
2	3	2	2	2	4	3	3	1	3	3	3	2	3	3	3	2	3	3	2	5	3	5	5	5	4	4	4	5	4	5	5	4	4	4	5	5	1	1	2	4	1	2	1	1	2	4	1	2	3
1	3	3	3	3	3	3	3	3	3	3	3	3	3	3	3	3	3	3	3	5	5	5	5	5	5	5	5	5	5	5	4	5	5	5	5	2	4	2	3	2	3	3	3	2	3	2	1	2	3
1	3	5	1	4	5	5	5	4	3	5	2	5	4	2	5	4	5	4	5	2	4	4	4	4	4	4	2	4	4	4	4	2	2	4	4	2	4	2	3	2	3	3	4	4	3	2	4	2	2
1	2	3	2	3	3	2	3	3	4	3	3	3	3	3	2	3	3	1	2	4	2	4	2	2	3	3	2	4	2	4	4	3	2	5	2	3	2	2	2	4	2	2	1	2	2	4	3	2	2
2	1	5	3	4	3	4	5	4	3	4	1	5	4	3	4	3	4	2	4	2	2	2	2	2	2	2	2	2	2	2	2	2	2	2	2	2	3	5	3	2	2	3	3	3	4	2	3	2	2
2	2	2	4	2	2	2	2	2	2	2	4	2	2	4	2	3	3	3	3	4	4	3	4	5	3	3	4	5	4	4	4	3	3	4	3	3	3	3	3	4	2	3	3	3	2	3	2	2	2
1	4	3	3	4	2	2	2	2	2	3	4	2	3	3	2	3	3	2	2	2	2	2	4	4	4	4	4	4	5	4	3	2	3	3	4	4	3	4	2	4	1	2	4	2	1	4	2	2	2
1	2	2	3	3	3	3	3	2	3	3	3	3	2	4	3	3	4	3	3	2	2	3	1	2	1	1	1	1	2	2	2	1	2	1	1	2	3	2	3	3	3	4	3	4	2	4	2	2	2
2	2	3	3	3	3	3	3	3	3	3	3	3	3	3	3	3	3	3	4	4	3	4	4	4	4	4	4	3	3	4	3	4	3	3	3	3	3	3	2	3	3	2	1	2	3	2	2	2	2
2	1	4	2	4	4	4	4	4	4	4	2	4	4	2	4	4	4	4	5	3	3	5	4	3	3	4	3	3	3	4	3	2	3	5	3	4	2	2	4	2	4	3	4	2	3	3	2	4	3
2	4	5	2	2	3	3	3	3	4	3	2	3	4	2	4	2	4	3	3	2	1	1	2	1	2	2	2	1	1	1	2	2	2	2	2	2	4	4	3	3	3	4	4	4	3	3	2	4	3
2	1	4	3	2	2	4	3	3	2	3	4	2	2	3	3	4	4	3	3	5	5	5	5	5	5	5	5	5	5	5	5	4	4	5	4	4	2	1	2	4	3	1	1	2	2	5	2	1	5
2	4	3	3	3	3	3	3	3	3	3	3	3	3	3	3	3	3	3	3	5	2	3	5	5	3	4	4	4	5	3	5	5	5	4	4	5	1	2	2	5	3	1	2	2	2	5	2	1	5
2	3	4	2	4	4	4	4	4	4	4	2	4	4	2	4	4	5	5	5	4	4	3	5	3	4	3	5	5	5	5	4	4	4	3	4	5	2	1	2	5	2	1	2	1	1	5	2	1	5
1	3	3	4	3	4	3	3	4	3	3	3	5	4	3	3	3	5	3	3	5	5	5	5	5	5	5	5	5	5	5	5	5	5	5	5	5	2	3	3	5	1	2	1	1	1	4	2	1	5
2	3	5	1	5	5	5	4	5	5	5	1	5	5	1	5	5	5	4	5	5	5	5	5	4	5	5	5	5	5	5	5	5	5	4	5	5	2	3	3	5	1	2	1	1	1	4	2	1	5
1	1	2	3	2	3	3	3	2	2	3	3	2	2	4	3	2	2	2	2	3	4	1	3	4	2	4	3	3	3	3	3	4	2	3	3	5	2	3	3	5	1	2	1	1	1	4	2	1	5
1	3	3	4	3	2	3	2	2	3	2	4	3	3	2	4	2	1	3	2	4	4	4	4	4	4	4	3	5	4	5	4	3	4	3	4	4	2	1	2	4	2	1	1	1	2	5	2	1	5
1	4	3	2	4	4	4	2	2	3	3	2	2	4	3	4	4	3	4	3	5	4	3	5	5	3	5	4	4	4	5	5	4	5	4	3	5	1	3	1	3	2	3	2	3	1	5	2	1	5
1	2	5	1	5	4	4	5	5	4	5	1	5	5	1	5	5	5	5	5	5	5	4	5	5	4	5	5	4	5	5	4	4	4	5	5	5	2	2	2	5	1	3	3	2	2	4	2	1	5
2	2	4	3	4	3	4	3	4	3	3	3	4	3	2	4	3	3	3	3	4	5	5	5	5	5	5	4	5	5	5	5	4	5	5	5	5	2	2	2	5	3	3	3	1	1	4	2	1	5
2	4	4	2	4	4	5	3	4	4	5	2	3	3	1	4	3	3	4	3	4	3	2	3	4	3	4	4	3	4	3	3	4	4	3	4	5	2	1	2	5	3	1	1	1	2	4	2	1	5
2	3	4	2	4	3	4	5	4	2	4	2	3	4	2	5	4	4	4	4	5	4	4	5	4	5	3	5	5	4	3	4	4	5	5	5	5	2	2	2	5	2	1	1	1	2	5	2	1	5
1	4	4	2	4	4	4	4	4	4	4	2	4	4	1	5	5	5	5	5	4	4	5	5	3	5	5	4	5	5	5	5	4	5	4	4	5	1	1	1	5	1	1	1	1	1	5	2	1	5
2	4	4	3	4	5	4	5	3	3	4	2	3	3	2	3	3	5	3	4	5	4	4	4	4	5	5	4	5	5	3	5	5	4	4	4	5	2	1	1	5	1	3	3	2	1	5	2	1	5
2	1	5	1	5	5	5	5	5	5	5	1	5	5	1	5	5	4	5	5	5	5	4	5	4	5	5	5	5	5	5	5	5	5	5	4	5	2	1	1	5	1	1	1	1	1	5	2	1	5
2	4	5	3	5	4	5	4	5	4	4	1	5	5	2	5	5	4	5	4	4	5	4	5	5	5	5	5	5	5	5	5	5	5	5	5	4	1	1	2	4	1	2	3	1	1	4	2	1	5
2	4	4	2	4	4	4	4	4	4	4	2	4	4	2	4	4	4	4	5	4	5	5	5	5	5	5	5	5	5	4	3	5	5	4	5	5	1	1	1	5	1	1	1	1	1	5	2	1	5
2	3	2	4	2	3	2	3	2	2	2	3	4	1	2	2	3	2	1	3	4	5	4	4	5	4	5	4	4	5	4	5	4	4	4	3	5	2	1	1	3	2	2	3	2	2	4	2	1	5
2	2	3	3	3	3	2	2	3	2	2	3	3	3	3	4	3	3	3	4	2	2	4	4	4	3	3	4	4	2	4	4	1	2	4	4	4	2	1	3	5	2	3	2	1	2	5	2	1	5
2	4	5	1	5	4	5	4	5	5	5	1	5	5	1	5	5	5	5	5	5	4	5	4	5	4	5	5	5	5	5	4	5	4	5	5	5	1	1	1	5	1	1	1	1	1	4	2	1	5
1	3	2	3	3	3	4	5	4	5	4	1	3	5	3	3	4	3	4	3	5	4	4	4	3	3	5	3	5	4	4	4	3	4	4	3	5	2	1	1	4	2	3	2	1	2	5	2	1	5
2	4	3	3	3	3	3	3	3	3	3	3	3	3	3	3	3	3	3	3	4	3	4	5	5	4	4	4	3	5	3	4	4	3	5	5	4	2	2	2	5	2	2	1	1	2	5	2	1	5
1	1	3	3	2	2	3	3	3	3	3	5	2	2	4	3	2	3	3	3	2	2	3	2	2	3	2	4	3	3	3	2	3	3	4	4	4	2	1	3	5	3	3	2	3	1	5	2	1	5
2	2	3	3	3	4	3	2	4	1	3	3	2	4	5	2	3	3	3	4	2	4	4	4	4	4	4	4	4	4	4	4	4	4	4	4	4	2	2	2	4	2	2	1	1	1	4	2	1	5
2	2	4	1	3	5	2	3	3	3	4	2	4	5	3	2	4	4	5	4	2	4	4	4	4	4	4	4	4	4	4	4	4	4	4	4	4	2	1	1	5	2	3	2	2	2	5	2	1	5
2	1	3	4	3	2	3	3	2	2	2	5	2	3	2	3	2	3	3	1	2	3	2	3	3	3	4	3	3	2	2	3	3	3	5	3	4	3	1	3	3	3	3	3	1	3	5	2	1	5
2	1	2	3	3	3	3	3	3	3	3	4	3	3	4	2	4	3	2	2	5	5	3	5	4	4	4	4	4	5	5	5	4	4	4	5	4	2	1	3	4	3	3	2	2	3	5	2	1	5
2	3	2	4	2	2	2	2	2	2	2	4	2	2	4	2	3	3	3	3	3	4	5	3	3	4	4	4	4	4	4	3	3	3	4	3	5	3	1	3	3	1	1	1	1	1	4	2	1	5
2	1	5	3	4	4	4	4	3	4	3	2	4	4	2	5	3	2	4	3	5	5	4	5	5	5	5	5	5	5	4	5	5	5	4	5	3	2	1	1	3	1	2	1	1	3	4	2	1	5
2	2	4	4	2	4	4	5	3	5	3	2	5	4	1	4	3	4	3	3	4	4	3	5	3	4	3	5	5	5	5	4	4	4	3	4	5	1	2	1	5	2	1	1	1	2	4	1	1	5
2	3	4	2	4	4	4	4	4	4	4	2	4	4	2	4	4	4	4	5	5	5	5	4	5	5	5	5	4	5	5	4	4	5	5	4	5	1	2	1	5	2	1	1	1	1	5	1	1	5
1	3	4	1	3	4	4	2	4	4	4	2	5	3	2	4	3	5	3	4	5	5	5	5	5	5	5	5	5	5	5	5	5	5	5	5	5	2	3	2	4	1	1	2	1	1	4	1	1	5
1	3	4	2	4	4	4	4	4	4	4	2	4	4	1	5	5	5	5	5	5	5	5	5	5	5	5	5	5	5	5	5	5	5	4	5	5	2	1	2	5	3	1	2	1	2	5	1	1	5
1	1	3	3	3	3	3	3	3	3	3	3	3	3	3	3	3	3	3	3	5	5	5	5	5	5	4	5	5	5	5	5	5	5	5	5	5	2	1	2	5	3	1	2	1	2	5	1	1	5
2	4	4	1	5	5	3	5	5	5	5	2	5	4	2	4	5	5	4	3	5	5	5	5	5	5	5	4	5	5	5	5	5	5	5	5	5	2	3	2	4	1	1	2	1	1	4	1	1	5
2	3	5	3	4	5	5	3	4	5	3	2	5	4	1	5	5	4	5	5	5	5	5	5	5	5	5	5	4	5	5	5	5	5	5	5	5	1	1	1	5	1	1	1	1	1	5	1	1	5
2	3	5	2	5	5	5	4	5	4	5	1	4	4	2	4	5	5	5	5	5	5	5	4	5	5	5	5	5	5	5	5	5	5	5	5	5	1	1	1	5	1	1	1	1	1	5	1	1	5
2	2	4	1	5	5	5	5	5	5	5	2	4	5	1	5	5	5	4	5	4	5	5	5	4	5	5	5	5	4	5	5	5	5	4	4	5	1	1	1	5	1	1	1	1	1	5	1	1	5
1	2	3	3	2	2	2	3	3	2	2	4	2	2	4	2	3	1	5	2	5	5	4	4	4	5	5	5	4	5	5	3	4	4	3	3	4	2	2	1	4	3	1	1	2	2	5	1	1	5
2	4	3	4	4	3	3	3	2	2	2	3	2	3	3	2	4	3	3	4	3	4	2	2	2	3	3	4	3	2	2	3	4	2	3	4	5	2	3	2	4	1	1	2	1	1	4	1	1	5
2	1	5	1	5	4	5	4	5	5	5	2	4	5	1	5	5	5	5	5	4	3	4	5	5	4	5	5	4	5	3	5	4	5	3	4	5	2	1	2	5	3	1	2	1	2	5	1	1	5
2	4	5	1	5	4	5	5	5	5	5	2	5	5	2	5	5	4	5	4	5	3	4	4	5	5	5	5	4	5	5	5	4	5	5	5	4	1	1	1	5	1	1	1	1	1	5	1	1	5
2	4	3	3	3	3	3	3	3	3	3	3	3	3	3	3	3	3	4	4	4	5	4	5	5	5	5	5	5	4	5	5	5	5	4	4	5	1	1	1	5	1	1	1	1	1	5	1	1	5
2	3	4	1	4	4	5	4	4	4	5	1	4	5	1	4	5	4	5	4	5	5	5	5	5	4	5	4	5	5	4	5	5	5	5	5	5	1	1	1	5	1	1	1	1	1	5	1	1	5
2	4	4	2	4	4	4	4	4	4	4	2	4	4	2	4	4	4	4	5	5	5	5	5	4	5	5	4	5	5	5	5	5	5	5	5	5	1	1	1	5	1	1	1	1	1	5	1	1	5
1	4	4	2	4	4	4	4	4	4	4	2	4	4	2	4	4	5	5	5	5	5	5	5	5	5	5	5	5	5	5	5	5	5	5	5	5	1	1	1	5	1	1	1	1	1	5	1	1	5
1	4	3	4	2	3	4	2	2	3	4	3	2	3	2	3	2	3	3	3	3	3	4	3	4	2	4	4	3	3	4	4	4	3	5	3	4	2	2	2	4	3	1	3	2	3	3	1	1	5
1	4	5	1	5	5	5	5	5	5	5	1	5	5	1	5	5	5	5	5	5	5	5	5	5	5	5	5	5	5	5	5	5	5	5	5	5	2	1	1	4	1	1	2	1	1	5	1	1	5
2	3	3	3	3	3	3	2	2	2	3	3	3	3	4	3	3	3	4	2	3	3	4	3	3	2	4	4	4	4	4	2	4	4	3	4	4	1	1	1	5	1	1	1	1	1	5	1	1	5
1	1	4	1	4	5	5	5	4	5	3	2	5	4	1	4	5	5	4	5	3	3	4	5	4	5	3	4	4	3	4	4	4	4	4	4	5	1	1	1	5	1	1	1	1	1	5	1	1	5
2	2	5	1	5	5	5	5	5	5	4	2	5	5	1	4	5	5	5	5	4	4	4	3	4	4	4	5	5	5	3	3	4	3	4	5	5	1	1	1	5	1	1	1	1	2	5	1	1	5
1	1	3	3	3	3	3	3	3	3	3	3	3	3	3	3	3	4	4	4	2	5	5	4	5	4	4	4	5	4	5	4	5	4	3	5	5	1	1	1	5	1	1	1	1	2	5	1	1	5
2	3	5	1	5	5	5	5	5	5	5	2	5	5	1	5	5	4	5	4	5	5	5	5	5	5	5	5	5	4	5	4	5	5	5	5	5	1	1	1	5	1	1	1	1	1	5	1	1	5
2	1	3	3	3	3	3	3	3	3	3	3	3	3	3	3	3	3	3	3	3	4	4	3	5	3	3	3	5	4	4	5	5	4	4	5	5	1	1	1	5	1	1	1	1	1	5	1	1	5
1	2	3	2	4	3	4	3	4	1	2	3	4	4	3	3	3	4	4	4	5	5	5	4	4	3	4	3	4	4	4	4	4	5	3	4	5	1	1	1	5	1	1	1	1	1	5	1	1	5
2	3	3	3	3	3	3	3	3	3	3	3	3	3	3	3	3	3	4	4	5	5	4	4	5	3	5	4	5	5	4	4	5	4	4	5	5	1	1	1	5	1	1	1	1	1	5	1	1	5
2	4	4	3	4	2	4	3	4	3	4	2	3	5	3	4	4	3	3	4	4	5	4	4	4	5	5	5	5	5	4	4	5	5	5	4	5	1	1	1	4	2	2	2	1	1	5	1	1	5
2	4	5	1	4	4	5	4	4	5	5	1	4	4	1	5	5	5	4	5	4	4	4	4	4	4	2	4	3	4	4	4	2	4	4	4	5	1	1	1	5	1	1	1	1	1	5	1	1	5
2	3	3	2	3	3	4	4	4	4	3	2	5	1	2	4	3	3	4	4	3	5	5	5	4	5	4	4	5	5	5	5	5	5	4	5	5	1	1	1	5	1	1	1	1	1	5	1	1	5
2	4	4	2	4	4	4	4	4	4	4	2	4	4	2	4	4	5	5	5	5	5	5	5	5	5	4	5	5	5	5	5	5	5	5	5	5	1	1	1	5	1	1	1	1	1	5	1	1	5
2	3	4	2	4	4	4	4	4	4	4	2	4	4	2	4	4	4	4	4	5	4	4	4	3	3	4	5	4	3	5	5	3	5	5	5	5	1	1	1	5	1	1	1	1	1	5	1	1	5
2	1	3	3	3	3	3	3	3	3	3	3	3	3	3	3	3	4	4	4	5	5	4	5	5	5	3	5	5	4	5	5	4	5	5	5	5	1	1	1	5	1	1	1	1	2	5	1	1	5
2	4	5	1	5	5	5	5	5	5	5	1	5	5	1	5	5	5	5	5	4	4	4	5	4	5	5	5	3	5	5	5	5	4	4	5	5	2	2	1	4	1	1	2	1	2	5	1	1	5
2	1	4	1	3	3	3	4	4	5	4	2	3	5	3	3	3	3	4	4	4	3	4	2	4	3	4	4	5	3	3	3	4	4	3	3	4	2	3	2	5	3	2	3	1	2	5	1	1	5
2	4	3	4	3	3	3	2	2	4	4	4	3	3	2	3	3	3	2	2	4	4	4	5	5	3	4	3	4	5	4	4	4	4	5	4	5	2	1	1	5	1	1	1	1	1	5	1	1	5
1	3	2	4	2	2	2	2	2	2	2	4	2	2	4	2	3	3	3	3	4	4	2	2	4	4	4	4	4	4	5	4	2	4	2	4	5	1	1	1	5	1	1	1	1	1	5	1	1	5
2	1	4	2	4	4	4	4	4	4	4	2	4	4	2	4	4	4	4	4	5	5	1	2	4	5	4	4	5	5	4	4	3	4	4	5	4	1	1	1	5	1	1	1	1	1	5	3	1	4
2	2	4	3	4	4	5	3	5	4	4	4	2	4	2	3	4	3	4	2	4	5	5	5	5	5	5	5	5	5	4	4	5	5	5	5	5	1	2	1	4	2	2	2	1	1	5	3	1	4
2	4	4	2	4	4	4	4	4	4	4	2	4	4	2	4	4	4	4	4	5	5	5	5	5	4	5	5	4	5	5	5	5	5	5	5	3	3	2	3	3	2	4	3	3	2	4	3	1	4
2	1	4	1	5	4	5	5	5	4	5	3	3	3	2	4	4	5	4	5	5	5	5	5	4	4	4	5	5	5	3	4	4	4	5	3	3	3	2	1	4	3	3	2	3	2	4	3	1	4
2	2	5	1	4	3	3	3	5	5	5	1	5	4	1	5	4	5	5	5	5	4	5	5	4	3	4	3	4	3	4	5	4	4	5	4	4	1	2	1	4	2	3	2	2	2	4	2	1	4
2	1	4	2	4	4	3	4	3	5	4	2	4	4	3	4	4	4	4	5	5	5	5	5	5	5	5	5	5	5	5	5	4	4	5	4	5	2	1	3	5	2	1	2	2	1	3	2	1	4
2	4	5	1	5	5	5	5	5	5	5	1	5	4	1	5	4	5	5	5	5	5	5	5	5	5	5	5	4	5	5	4	5	5	5	5	5	1	1	1	4	3	1	2	2	1	4	2	1	4
2	4	5	1	5	5	5	5	5	5	5	2	4	4	2	5	5	5	5	5	5	5	5	4	5	5	5	4	5	4	5	5	5	5	5	5	5	1	1	1	5	1	2	2	2	3	5	2	1	4
1	3	5	1	5	5	5	5	5	5	4	2	5	4	2	5	5	5	5	5	5	5	5	5	5	5	5	5	5	5	5	4	5	5	5	5	4	1	1	2	4	2	2	1	1	2	5	2	1	4
1	2	5	2	4	5	4	4	5	5	4	2	3	5	1	4	5	5	4	4	5	5	3	5	5	5	4	4	4	4	4	3	5	5	4	4	3	2	1	1	3	1	1	1	2	2	5	2	1	4
2	4	4	2	4	4	4	4	4	4	4	2	4	4	2	4	4	4	5	5	5	4	5	5	5	5	4	5	5	5	5	5	5	5	5	4	5	1	3	2	5	3	1	2	2	1	5	2	1	4
2	4	4	2	4	4	4	4	4	4	4	2	4	4	2	4	4	5	5	5	5	5	4	5	5	5	5	4	3	4	5	5	5	5	4	4	5	1	1	2	4	2	2	1	2	1	5	2	1	4
2	4	4	1	5	5	5	5	5	5	4	2	4	4	1	5	5	4	4	5	5	4	5	5	5	5	4	4	5	5	5	5	5	5	5	5	4	1	1	1	5	2	1	2	1	2	5	2	1	4
2	3	4	3	2	5	3	3	5	3	3	2	3	4	3	3	2	4	3	3	4	5	5	5	4	4	4	5	5	3	4	3	4	5	4	3	3	2	2	1	4	2	1	1	1	1	4	2	1	4
2	4	4	3	4	3	4	4	3	3	4	1	4	5	4	3	5	5	4	4	4	3	4	4	5	3	4	5	5	4	3	4	4	4	4	4	5	2	2	1	5	1	2	1	1	2	4	2	1	4
2	2	4	1	5	5	5	5	5	5	5	1	5	5	1	5	4	4	4	5	5	4	5	5	5	4	4	4	5	5	5	5	5	4	5	4	3	1	2	2	4	3	2	2	1	2	4	2	1	4
2	2	2	3	2	2	3	2	2	2	4	3	2	3	3	3	2	2	1	2	4	4	4	3	4	3	5	3	3	4	3	4	3	5	4	2	5	2	1	1	5	2	3	1	1	2	4	2	1	4
2	3	5	1	5	4	5	4	5	5	5	1	5	5	1	5	5	5	5	4	4	4	5	5	5	3	4	4	5	5	5	4	4	5	4	5	4	1	3	2	4	1	1	1	2	1	4	2	1	4
1	2	2	3	4	2	3	4	4	4	3	2	3	2	2	4	3	4	4	3	2	4	3	5	3	3	2	3	4	4	4	4	3	1	2	3	4	3	2	4	3	2	2	3	2	2	3	2	1	4
1	3	3	2	4	5	4	5	3	3	3	3	3	3	3	5	4	4	4	3	5	4	3	5	4	4	4	4	5	4	5	4	4	5	4	3	5	2	3	2	3	2	2	1	1	2	4	2	1	4
2	4	4	2	4	4	4	4	4	4	4	2	4	4	2	4	4	5	5	5	5	5	4	5	4	5	5	3	4	4	5	5	5	5	4	5	5	3	2	1	4	2	3	2	2	1	4	2	1	4
1	3	2	4	2	2	2	2	2	2	2	4	2	2	4	2	2	2	2	2	4	4	4	5	3	5	5	5	5	5	5	4	5	5	4	3	5	2	1	2	4	2	1	2	1	2	5	2	1	4
1	4	4	2	4	4	4	4	4	4	4	2	4	4	2	4	4	4	4	5	5	4	5	5	5	5	5	5	5	5	5	5	5	5	5	5	3	2	2	2	5	2	3	2	3	3	5	2	1	4
1	4	5	1	5	5	5	5	4	4	5	3	4	3	1	5	5	5	5	5	4	5	4	5	5	4	4	5	5	4	4	4	2	5	5	4	4	1	1	2	5	2	1	2	2	1	4	2	1	4
2	1	4	1	5	4	4	5	5	5	5	1	4	5	1	4	5	5	5	5	4	4	4	4	4	5	5	5	5	4	4	4	4	4	4	4	5	2	2	2	4	1	1	1	1	2	5	2	1	4
2	3	5	2	5	5	4	4	5	3	3	2	5	4	1	4	5	4	5	5	4	4	4	4	4	3	4	4	3	3	3	3	3	2	4	3	3	2	1	1	5	2	2	3	2	2	5	2	1	4
1	3	4	3	4	3	5	3	4	3	4	2	5	3	2	2	5	3	4	3	5	3	5	5	3	5	5	4	4	5	5	5	4	4	5	3	5	2	2	2	4	2	1	2	1	3	4	2	1	4
2	1	3	2	2	4	3	4	4	2	4	3	4	3	2	3	4	3	2	3	4	4	4	4	4	4	4	3	5	4	5	4	3	4	3	4	5	2	1	2	3	2	1	2	1	2	4	2	1	4
2	2	2	4	2	2	2	2	2	2	2	4	2	2	4	2	2	2	2	2	4	4	5	2	2	2	2	2	5	5	5	2	2	2	5	2	5	2	2	3	3	1	1	2	1	1	4	2	1	4
2	4	4	3	4	3	2	4	3	4	3	1	4	4	3	5	4	4	4	4	5	4	4	4	3	5	3	5	4	5	5	5	5	5	5	5	4	2	1	2	5	2	1	2	2	3	4	2	1	4
1	3	2	4	4	3	3	3	4	3	2	2	3	1	4	2	4	2	2	3	2	3	3	3	2	2	2	3	3	3	3	3	2	5	3	2	5	2	1	3	5	1	1	1	1	2	5	2	1	4
1	2	2	4	2	3	2	4	3	4	3	2	3	3	3	2	2	3	3	2	2	3	4	3	2	3	3	5	3	3	2	2	2	3	3	2	3	3	3	2	4	3	4	2	3	3	4	2	1	4
2	2	4	1	4	5	5	5	5	5	5	2	5	4	1	5	5	5	5	5	5	4	4	4	4	4	4	4	3	5	4	4	3	5	3	3	5	1	1	2	3	2	1	1	2	1	5	2	1	4
1	4	5	1	5	5	5	5	5	5	5	1	5	5	1	5	5	5	5	5	5	4	5	5	5	5	5	5	4	5	5	5	5	5	5	5	4	1	2	3	3	2	3	2	2	3	3	2	1	4
1	3	2	4	2	2	2	4	3	4	2	3	3	3	5	3	2	4	3	3	4	4	5	4	5	4	5	5	3	4	4	5	4	4	4	5	4	2	2	1	4	3	1	2	1	2	5	2	1	4
2	4	5	1	5	5	5	5	5	5	5	1	5	5	2	5	4	5	5	4	5	5	5	5	5	5	5	5	4	5	5	5	5	5	5	5	3	1	1	2	4	2	2	2	1	1	5	1	1	4
2	4	5	1	5	5	4	5	5	5	5	1	5	5	2	5	5	5	4	5	5	4	5	5	4	5	4	4	5	5	5	5	5	5	4	4	5	3	1	2	4	1	1	2	3	2	5	1	1	4
2	2	4	2	4	3	4	4	4	4	3	3	3	3	4	4	4	2	4	4	3	3	3	4	4	3	4	3	3	3	4	4	4	4	4	4	4	2	2	2	4	2	2	2	2	2	5	1	1	4
2	4	3	3	3	3	3	3	3	3	3	3	3	3	3	3	3	3	4	4	3	3	4	4	5	3	4	4	4	4	4	5	4	4	5	5	4	2	2	2	4	2	2	2	2	2	5	1	1	4
2	4	5	1	4	5	4	5	5	4	5	2	5	5	1	5	4	5	4	4	5	5	5	5	5	5	5	5	5	5	5	5	5	5	5	5	4	2	2	2	4	2	2	2	2	2	5	1	1	4
2	4	3	2	2	4	4	4	3	3	3	3	3	3	2	3	5	4	4	4	5	5	5	3	4	5	5	4	5	5	5	5	5	5	4	5	5	2	1	3	5	2	1	2	2	2	5	1	1	4
1	2	3	3	3	3	3	3	3	3	3	3	3	3	3	3	3	3	3	3	5	4	5	4	5	5	5	5	4	5	4	5	5	5	4	4	5	2	2	2	5	2	1	1	1	1	4	1	1	4
1	4	4	2	4	4	4	4	4	4	4	2	4	4	1	5	5	5	5	5	5	4	5	4	4	4	5	5	4	4	5	5	5	4	4	4	4	2	1	2	5	1	1	2	1	1	3	1	1	4
2	3	5	1	5	5	5	4	5	5	5	1	5	5	1	5	5	5	5	5	5	5	5	5	5	4	5	5	5	5	4	5	5	5	5	5	4	2	2	2	4	2	2	2	2	2	5	1	1	4
2	4	3	3	1	2	2	2	3	3	3	4	1	1	3	3	3	3	3	3	4	4	4	2	4	4	4	4	4	4	4	3	3	4	4	4	4	2	2	2	4	2	2	2	2	2	5	1	1	4
1	3	4	2	4	4	4	4	4	4	4	2	4	4	2	4	4	4	4	5	4	4	4	4	5	4	3	5	5	5	5	4	5	4	4	5	4	2	2	2	4	2	2	2	2	2	5	1	1	4
2	1	4	2	5	5	5	4	5	5	4	2	5	5	2	5	5	5	4	4	5	5	5	4	5	5	5	5	5	5	4	5	5	5	5	5	4	2	2	2	4	2	2	2	2	2	5	1	1	4
1	2	5	1	3	5	5	5	4	3	5	2	5	4	2	5	5	5	4	5	3	5	4	3	4	5	4	5	5	3	3	4	4	4	5	5	4	2	2	2	4	2	2	2	2	2	5	1	1	4
2	2	4	2	4	4	4	4	4	4	4	2	4	4	2	4	4	4	4	4	4	5	5	4	5	5	5	5	5	5	5	5	5	4	5	5	4	2	2	2	4	2	2	2	2	2	5	1	1	4
1	4	5	1	5	5	5	4	5	5	4	1	3	4	2	3	5	4	4	5	5	5	4	5	4	5	4	3	5	4	4	5	4	4	4	4	5	3	3	1	3	2	3	1	3	2	5	1	1	4
2	2	3	3	3	3	3	3	3	3	3	3	3	3	3	3	3	3	3	3	4	5	5	3	3	4	3	4	5	4	4	3	5	5	4	5	4	2	2	2	4	2	2	2	2	2	5	1	1	4
2	2	5	1	5	5	5	5	5	5	5	1	5	5	1	5	5	5	5	5	5	5	3	4	3	4	5	5	3	5	3	4	4	3	4	4	5	3	2	2	5	2	2	2	3	1	4	1	1	4
1	4	4	3	4	3	3	3	4	3	4	3	4	4	3	4	4	3	5	4	1	2	3	1	2	2	1	2	1	3	1	2	2	3	1	1	5	2	1	3	5	2	1	2	3	1	4	1	1	4
1	1	3	2	4	4	5	4	3	3	4	2	5	4	2	3	4	4	4	4	4	4	4	4	4	4	4	4	4	4	4	4	2	2	2	4	3	2	4	2	4	3	3	2	3	3	3	1	1	4
1	3	5	1	5	5	4	5	5	5	5	1	4	5	2	4	4	4	5	4	5	4	5	3	4	4	3	3	4	4	4	4	3	3	5	4	4	2	2	2	4	2	2	2	2	2	5	1	1	4
2	3	4	1	5	5	5	5	5	5	4	2	5	5	2	5	5	4	5	5	4	5	5	5	5	4	4	5	4	5	3	5	5	5	5	5	5	2	1	2	5	2	1	2	1	2	4	1	1	4
2	1	3	3	3	3	3	3	3	3	3	3	3	3	3	3	3	3	4	4	5	4	5	3	4	4	3	3	4	4	4	4	3	3	5	4	5	2	3	3	4	3	3	3	2	2	3	1	1	4
2	3	3	3	3	3	3	3	3	3	3	3	3	3	3	3	3	3	3	3	3	2	2	2	4	2	5	5	4	3	4	5	5	4	4	4	4	2	2	2	4	2	2	2	2	2	5	1	1	4
2	1	3	3	4	4	3	2	4	1	2	3	2	4	4	3	3	3	3	3	4	2	4	4	3	4	2	3	4	4	4	3	3	3	3	3	5	1	2	1	5	3	1	2	2	1	5	1	1	4
2	1	4	3	3	4	4	3	4	3	4	2	4	4	3	4	4	4	4	3	4	3	3	4	4	3	3	3	4	3	3	4	4	4	3	3	4	2	2	2	4	2	2	2	2	2	5	1	1	4
2	1	3	3	4	3	3	3	4	4	4	4	4	3	2	4	4	4	4	3	5	5	4	4	4	4	4	3	3	4	4	4	5	4	4	4	4	2	2	2	4	2	2	2	2	2	5	1	1	4
2	4	4	3	3	4	3	5	4	5	4	3	4	4	1	4	3	4	4	4	5	5	4	4	5	4	5	5	5	5	5	5	4	4	5	5	4	2	2	2	4	2	2	2	2	2	5	1	1	4
2	2	4	2	4	4	4	4	4	4	4	2	4	4	1	5	5	5	5	5	5	5	5	4	5	5	5	3	5	5	5	5	5	4	5	5	4	2	2	2	4	2	2	2	2	2	5	1	1	4
1	2	5	1	5	3	4	4	4	5	5	1	3	5	1	4	5	4	5	5	5	4	5	5	3	5	3	4	4	3	5	5	4	2	3	4	4	2	1	2	5	2	1	2	2	3	5	1	1	4
2	1	5	1	4	5	4	5	5	4	5	2	5	5	1	4	5	5	5	5	3	3	4	4	4	4	4	4	4	4	4	4	3	4	3	4	4	2	2	2	4	2	2	2	2	2	5	1	1	4
2	2	3	2	3	3	3	4	4	4	3	2	3	4	3	5	3	3	4	4	5	5	5	5	5	5	3	4	5	4	5	5	5	4	5	5	4	2	2	2	4	2	2	2	2	2	5	1	1	4
2	2	3	4	4	4	4	4	4	3	3	3	3	4	4	4	4	4	3	4	5	4	5	5	4	4	5	4	4	4	5	5	4	4	5	4	4	2	2	2	4	2	2	2	2	2	5	1	1	4
1	2	5	3	4	5	3	5	4	3	3	4	4	5	3	4	3	3	3	4	5	5	3	4	5	5	5	5	4	5	5	4	5	5	4	4	4	1	1	1	5	3	1	3	1	3	3	1	1	4
1	3	2	4	2	2	2	2	2	2	2	4	2	2	4	2	2	2	3	3	3	4	4	4	3	4	4	5	5	4	4	4	5	4	3	5	3	2	3	2	5	2	1	2	2	3	5	1	1	4
2	4	5	1	4	5	4	4	5	5	3	2	5	5	1	5	5	4	5	4	4	5	5	5	5	4	5	4	4	4	5	3	4	4	5	5	5	2	1	3	5	3	3	2	2	1	4	3	1	3
1	4	4	2	4	4	4	4	4	4	4	2	4	4	2	4	4	4	5	5	5	5	5	4	5	5	5	5	4	4	5	5	5	4	5	5	5	1	2	2	4	2	1	2	2	1	5	2	1	3
2	1	5	1	4	5	4	4	5	5	5	2	5	4	2	4	4	5	5	5	3	2	2	3	4	4	3	3	3	2	3	4	2	2	2	2	5	2	1	2	4	1	2	1	2	3	5	2	1	3
2	4	2	4	2	2	2	2	2	2	2	4	2	2	4	2	2	2	2	2	4	4	2	2	4	4	4	4	4	4	5	4	2	4	2	4	5	3	1	3	5	2	1	2	2	3	5	2	1	3
2	4	4	2	4	4	4	4	4	4	4	2	4	4	2	4	4	4	4	4	5	5	5	5	5	5	5	5	5	5	5	5	5	5	5	5	5	1	3	1	5	1	2	2	1	1	5	2	1	3
2	3	4	1	5	5	5	5	5	5	5	1	5	5	1	5	5	5	5	4	5	4	4	4	3	4	4	5	5	3	5	4	5	3	5	3	4	3	2	1	4	2	1	2	1	3	5	2	1	3
1	4	3	2	3	3	3	5	3	5	3	2	3	3	2	3	3	5	4	5	4	4	5	4	4	3	4	3	5	5	3	3	5	5	3	4	4	3	2	1	4	3	3	3	1	3	4	2	1	3
2	4	2	3	2	3	3	2	4	3	2	3	4	3	4	2	3	3	2	4	3	4	2	4	2	3	2	3	3	3	4	3	3	2	3	3	5	1	3	2	5	2	2	2	2	2	4	2	1	3
1	4	4	2	4	4	4	4	4	4	4	2	4	4	2	4	4	4	4	5	2	2	5	3	4	4	4	3	4	4	3	2	3	4	4	4	4	3	2	3	4	2	2	2	2	2	3	1	1	3
1	4	5	2	4	4	5	4	4	4	3	3	4	4	3	3	3	4	3	4	5	4	3	5	3	4	4	4	5	4	4	4	3	5	5	3	5	2	1	1	5	2	3	2	1	2	5	1	1	3
1	3	5	3	4	3	4	5	3	3	3	2	4	3	3	4	3	3	3	3	5	3	3	4	5	5	4	5	4	4	4	3	4	4	4	4	4	3	3	3	3	3	2	2	2	2	4	3	3	4
1	4	5	2	5	4	5	5	5	4	5	2	5	5	2	5	4	4	5	4	3	4	3	3	4	3	4	5	3	4	2	3	3	4	2	4	3	3	3	3	4	2	1	4	2	2	4	1	3	3
[truncated: 17 more columns]
